# Supplementary material for: Quantifying the heterogeneity of macromolecular machines by mass photometry
Source: Nat Commun. 2020 Apr 14;11:1772. doi: 10.1038/s41467-020-15642-w (PMC7156492; doi:10.1038/s41467-020-15642-w)
Supplement: Supplementary file 6 — Source Data [file 41467_2020_15642_MOESM6_ESM.xlsx]

## Sheet: Figure 1b
Figure 1b
scatter plot of time vs mass
mass [kDa]	time [sec]
302.765	0.085
807.937	0.105
820.079	0.115
764.952	0.115
774.751	0.135
626.666	0.14
304.596	0.18
636.141	0.195
741.487	0.205
277.866	0.21
701.124	0.225
819.427	0.245
803.262	0.24
309.982	0.25
814.854	0.26
321.976	0.26
762.88	0.27
776.503	0.28
776.287	0.28
601.404	0.3
766.379	0.295
320.795	0.31
809.601	0.315
737.433	0.355
752.017	0.355
291.593	0.355
748.391	0.365
770.546	0.37
297.638	0.395
827.495	0.41
766.89	0.435
808.865	0.44
161.506	0.44
278.13	0.445
606.895	0.45
731.604	0.49
708.912	0.485
838.067	0.505
789.775	0.51
699.866	0.505
313.444	0.53
834.508	0.535
611.89	0.54
813.422	0.54
769.883	0.575
741.321	0.585
627.184	0.595
775.734	0.61
806.79	0.61
316.435	0.655
69.8144	0.65
787.993	0.685
86.5936	0.725
465.49	0.745
792.555	0.755
584.777	0.755
578.144	0.785
754.899	0.815
797.787	0.83
168.993	0.815
178.151	0.825
328.409	0.88
761.345	0.89
833.352	0.94
756.212	0.95
778.363	0.95
793.464	0.975
759.254	0.98
770.459	1.03
777.043	1.04
856.57	1.065
190.167	1.06
762.437	1.08
754.052	1.09
579.777	1.12
803.116	1.12
290.364	1.115
805.129	1.165
780.169	1.185
763.722	1.205
808.317	1.235
230.13	1.245
625.082	1.275
775.915	1.29
556.611	1.31
758.845	1.305
798.853	1.31
331.227	1.335
986.63	1.375
70.8467	1.345
723.62	1.365
645.756	1.385
792.829	1.4
305.708	1.41
753.22	1.415
777.023	1.42
761.171	1.425
815.095	1.52
632.003	1.505
750.647	1.51
735.295	1.515
762.22	1.53
703.34	1.525
945.853	1.535
774.609	1.54
672.873	1.61
793.665	1.615
637.053	1.63
855.195	1.64
772.252	1.635
128.749	1.64
275.557	1.66
326.044	1.675
814.672	1.735
775.404	1.755
625.901	1.755
792.696	1.765
765.543	1.78
765.92	1.785
855.691	1.785
752.689	1.795
771.036	1.795
624.038	1.805
318.857	1.85
807.022	1.85
785.352	1.85
803.659	1.875
750.057	1.875
806.911	1.89
136.243	1.92
855.099	1.94
734.537	1.955
832.23	1.985
179.367	2.01
236.568	2.035
789.494	2.055
70.209	2.07
107.135	2.075
776.449	2.125
840.815	2.125
770.74	2.13
778.919	2.135
310.504	2.185
771.029	2.195
170.183	2.22
315.242	2.24
157.086	2.26
785.474	2.26
658.027	2.275
202.244	2.28
309.902	2.29
314.572	2.295
799.525	2.305
810.917	2.31
803.776	2.325
760.543	2.37
833.476	2.375
682.331	2.375
276.04	2.385
772.173	2.41
778.787	2.415
808.494	2.41
806.743	2.415
785.995	2.42
235.588	2.435
782.93	2.435
353.603	2.435
159.437	2.435
761.948	2.445
121.299	2.445
757.553	2.465
780.594	2.47
808.608	2.495
784.179	2.52
738.063	2.515
809.234	2.52
282.394	2.53
795.898	2.53
643.161	2.53
770.602	2.54
297.686	2.53
276.575	2.54
774.293	2.56
810.534	2.57
659.064	2.575
308.951	2.58
773.72	2.585
496.985	2.575
310.676	2.59
805.097	2.615
620.068	2.62
749.462	2.645
802.703	2.66
743.198	2.695
120.347	2.685
795.759	2.755
279.935	2.755
59.4575	2.765
787.648	2.78
772.498	2.805
876.185	2.805
739.58	2.81
781.993	2.845
181.19	2.855
725.453	2.88
866.609	2.885
300.772	2.92
768.702	2.945
92.6043	2.93
192.503	2.96
758.557	2.97
880.278	2.98
901.062	2.99
584.351	3.005
806.212	3.05
753.045	3.06
764.543	3.055
823.934	3.07
707.936	3.095
415.559	3.085
811.01	3.1
801.435	3.165
800.331	3.17
77.0598	3.2
758.504	3.25
765.572	3.255
753.857	3.265
743.627	3.37
728.625	3.395
749.364	3.41
152.101	3.41
673.554	3.43
774.258	3.45
416.924	3.52
824.837	3.535
662.019	3.545
282.961	3.55
789.09	3.575
586.933	3.595
839.448	3.615
765.166	3.625
304.722	3.625
864.435	3.635
777.848	3.65
776.823	3.67
365.834	3.68
177.926	3.68
267.692	3.73
570.34	3.74
785.09	3.78
832.174	3.805
775.758	3.81
828.282	3.815
808.824	3.835
127.977	3.835
803.401	3.845
747.606	3.87
795.622	3.88
763.303	3.935
759.022	3.92
743.248	3.94
967.261	3.96
301.448	3.955
795.688	3.965
762.269	3.965
392.164	3.955
792.733	3.975
238.51	3.965
293.55	3.98
310.929	4.005
754.634	4.005
910.548	4.015
768.193	4.035
770.695	4.065
780.66	4.075
806.561	4.08
730.836	4.135
652.4	4.145
634.071	4.145
731.577	4.155
744.988	4.185
101.847	4.175
171.1	4.195
839.543	4.2
811.436	4.225
773.54	4.26
180.516	4.26
300.442	4.295
768.072	4.34
856.222	4.315
69.5148	4.305
592.246	4.325
752.269	4.34
321.312	4.375
286.486	4.38
294.885	4.39
738.373	4.425
755.804	4.425
613.141	4.435
762.303	4.44
412.521	4.44
599.585	4.52
602.816	4.54
711.16	4.595
864.221	4.65
749.333	4.67
732.173	4.67
319.521	4.68
106.242	4.7
744.186	4.72
323.11	4.74
797.57	4.75
347.257	4.795
761.442	4.8
789.8	4.825
594.803	4.835
772.91	4.86
750.656	4.87
778.745	4.885
772.932	4.885
631.674	4.91
799.808	4.925
766.873	4.95
724.017	4.97
738.159	4.965
736.933	5.025
781.142	5.055
751.202	5.065
756.283	5.08
794.08	5.1
163.01	5.105
115.981	5.14
303.578	5.17
295.909	5.19
789.534	5.21
835.638	5.22
384.437	5.23
771.278	5.24
768.262	5.24
696.911	5.245
580.731	5.27
781.821	5.275
158.333	5.265
747.415	5.29
792.682	5.295
742.863	5.305
649.221	5.35
760.633	5.38
840.993	5.385
650.433	5.425
798.396	5.43
733.241	5.44
155.833	5.435
763.581	5.48
785.12	5.51
777.129	5.51
767.469	5.52
778.827	5.53
794.223	5.53
809.288	5.535
763.236	5.545
815.204	5.56
197.886	5.585
765.677	5.605
773.297	5.645
797.157	5.67
798.972	5.67
774.885	5.67
127.408	5.67
777.862	5.71
283.521	5.71
299.666	5.71
765.548	5.74
828.384	5.74
861.389	5.755
722.813	5.785
787.003	5.805
308.64	5.87
137.394	5.885
815.349	5.895
734.803	5.9
273.067	5.905
768.87	5.93
779.506	5.935
308.17	5.955
586.49	5.96
831.213	5.995
842.586	6.03
736.051	6.045
624.129	6.105
111.08	6.12
198.758	6.135
806.611	6.145
819.18	6.165
688.837	6.18
817.339	6.175
761.529	6.225
810.011	6.285
757.451	6.295
773.851	6.3
292.454	6.31
251.872	6.32
771.112	6.345
814.758	6.355
824.452	6.365
929.013	6.39
317.039	6.42
771.28	6.435
297.963	6.485
296.182	6.485
825.858	6.5
775.109	6.5
765.553	6.505
778.534	6.505
722.946	6.52
793.864	6.53
820.262	6.54
797.543	6.55
853.519	6.555
784.821	6.575
789.23	6.58
287.344	6.575
706.727	6.595
285.312	6.59
304.056	6.62
86.1401	6.61
793.093	6.655
774.073	6.66
147.969	6.66
287.664	6.74
627.864	6.765
523.543	6.77
769.34	6.79
834.369	6.81
315.604	6.855
750.964	6.85
767.468	6.895
229.203	6.91
538.354	6.955
158.498	6.955
753.453	6.98
147.492	6.98
300.115	7.01
759.242	7.025
322.366	7.03
772.673	7.05
267.412	7.05
679.692	7.065
743.177	7.21
325.854	7.205
478.485	7.25
766.367	7.255
805.044	7.265
782.151	7.265
738.102	7.265
287.294	7.29
811.725	7.29
887.146	7.32
790.506	7.33
774.474	7.325
745.775	7.34
744.712	7.36
787.695	7.36
791.087	7.365
747.604	7.37
329.419	7.375
712.863	7.38
711.061	7.41
755.769	7.425
773.487	7.43
312.142	7.47
250.465	7.54
143.25	7.535
672.649	7.56
754.425	7.56
729.64	7.585
763.163	7.605
741.369	7.605
787.615	7.615
326.275	7.66
636.683	7.665
766.892	7.685
777.581	7.7
777.025	7.71
309.236	7.715
102.359	7.705
833.753	7.73
760.693	7.745
195.011	7.73
767.394	7.75
784.548	7.755
740.737	7.775
888.848	7.765
217.224	7.815
306.418	7.89
332.687	7.915
654.221	7.945
803.983	7.94
736.422	7.95
304.403	7.965
577.131	7.965
436.816	7.98
196.328	7.97
175.28	8.005
783.931	8
757.102	8.015
764.969	8.035
811.895	8.04
747.716	8.05
301.124	8.065
793.974	8.08
771.235	8.085
161.074	8.09
741.891	8.135
166.048	8.125
760.322	8.135
63.3064	8.125
208.131	8.205
259.736	8.215
893.834	8.215
689.763	8.22
285.742	8.305
148.116	8.325
260.155	8.325
827.5	8.35
801.788	8.385
279.483	8.39
749.062	8.43
309.607	8.45
747.74	8.46
764.313	8.485
295.207	8.495
319.383	8.515
760.957	8.535
639.586	8.54
809.352	8.565
620.312	8.57
835.159	8.59
740.907	8.635
808.256	8.67
343.885	8.67
758.172	8.675
358.016	8.675
835.18	8.69
298.355	8.73
310.358	8.74
807.792	8.77
67.1453	8.78
756.949	8.805
737.45	8.83
750.305	8.88
634.922	8.915
750.705	8.975
121.282	8.985
723.926	9
904.284	9.035
300.277	9.045
225.634	9.05
116.884	9.07
798.586	9.1
998.989	9.1
126.202	9.13
813.458	9.165
794.134	9.19
874.842	9.205
280.537	9.25
915.367	9.265
780.435	9.32
850.198	9.355
304.872	9.405
773.284	9.41
71.5643	9.4
779.095	9.455
606.627	9.51
88.5477	9.545
306.718	9.57
287.579	9.65
118.79	9.665
123.45	9.675
110.878	9.685
743.789	9.695
331.456	9.7
109.91	9.77
748.601	9.78
337.07	9.805
299.63	9.8
758.843	9.835
312.317	9.885
773.19	9.895
792.109	9.895
838.304	9.98
741.741	10.04
118.724	10.05
761.048	10.125
302.432	10.13
605.614	10.13
152.628	10.125
877.878	10.14
716.341	10.13
809.809	10.16
98.6158	10.15
804.844	10.195
800.998	10.205
292.744	10.25
283.817	10.275
781.142	10.28
566.622	10.29
302.243	10.305
772.896	10.31
782.41	10.315
314.677	10.325
288.398	10.33
735.47	10.34
802.835	10.35
289.136	10.355
327.239	10.36
557.24	10.385
143.617	10.385
794.409	10.4
602.67	10.43
807.2	10.455
790.047	10.465
751.897	10.48
615.564	10.49
717.82	10.51
770.09	10.51
688.278	10.61
744.586	10.645
342.001	10.66
752.669	10.67
645.948	10.68
155.377	10.735
305.579	10.745
302.597	10.755
136.071	10.75
766.606	10.8
291.151	10.795
756.812	10.815
762.133	10.84
663.809	10.845
776.062	10.86
773.471	10.915
328.182	10.93
740.636	10.94
173.519	10.94
722.608	10.955
914.194	10.97
802.681	11.055
768.742	11.085
772.805	11.085
752.699	11.095
650.953	11.105
781.97	11.11
751.033	11.115
769.886	11.115
281.844	11.155
819.877	11.165
755.781	11.17
788.42	11.18
806.628	11.195
736.194	11.21
739.582	11.215
769.592	11.215
287.782	11.24
761.883	11.295
785.741	11.335
766.966	11.345
767.859	11.345
803.722	11.375
777.105	11.375
260.593	11.385
757.306	11.415
874.174	11.43
211.541	11.44
781.768	11.535
812.876	11.53
621.424	11.555
190.428	11.55
112.241	11.59
782.495	11.6
631.846	11.62
749.714	11.62
726.259	11.635
736.815	11.645
747.471	11.675
898.69	11.685
224.74	11.715
224.609	11.72
758.816	11.72
641.021	11.73
318.618	11.74
154.587	11.73
762.006	11.765
60.6871	11.765
751.385	11.835
796.765	11.84
838.693	11.845
614.141	11.87
760.843	11.885
442.694	11.925
745.028	11.93
696.814	12
776.155	12.03
789.83	12.04
757.747	12.05
787.292	12.08
805.721	12.075
172.072	12.1
184.755	12.115
812.434	12.13
313.144	12.13
831.721	12.15
759.806	12.16
741.824	12.16
821.705	12.24
187.756	12.265
153.441	12.265
716.487	12.285
767.945	12.35
756.936	12.435
784.174	12.435
578.284	12.45
781.442	12.47
540.203	12.475
309.398	12.51
771.697	12.56
490.299	12.58
802.6	12.71
250.459	12.745
787.337	12.77
760.619	12.81
756.188	12.805
782.946	12.8
769.641	12.825
770.201	12.915
707.837	12.93
726.197	12.935
347.696	12.945
697.074	12.995
683.683	13.015
746.203	13.05
262.639	13.06
320.775	13.055
811.627	13.075
770.351	13.13
257.398	13.125
739.636	13.15
106.119	13.17
538.746	13.19
302.871	13.195
283.659	13.205
795.173	13.225
793.775	13.23
769.823	13.245
569.321	13.27
269.963	13.29
201.419	13.29
90.6041	13.29
768.717	13.32
770.289	13.365
280.341	13.37
774.159	13.385
786.863	13.385
352.129	13.385
295.196	13.395
338.262	13.415
768.223	13.425
64.3184	13.445
744.396	13.485
305.119	13.49
773.594	13.515
304.196	13.54
777.669	13.555
840.046	13.56
623.894	13.57
336.164	13.59
676.976	13.6
759.605	13.66
746.921	13.705
302.831	13.705
321.288	13.695
286.416	13.765
285.35	13.855
802.392	13.86
282.378	13.87
137.845	13.87
757.281	13.905
780.313	13.945
80.0933	13.945
783.375	13.965
298.742	13.98
812.929	14.01
761.155	14.075
738.466	14.115
758.354	14.13
751.157	14.16
844.328	14.195
799.895	14.195
778.61	14.215
876.431	14.25
796.654	14.345
783.233	14.355
270.462	14.375
655.502	14.395
743.652	14.43
722.329	14.43
639.208	14.44
756.319	14.455
765.028	14.47
745.989	14.485
781.142	14.49
779.606	14.505
276.243	14.515
192.755	14.525
812.075	14.565
854.578	14.6
738.39	14.66
736.066	14.675
610.776	14.705
283.28	14.725
772.107	14.805
854.377	14.825
168.142	14.825
809.374	14.835
570.258	14.84
314.981	14.86
712.263	14.875
843.151	14.895
300.872	14.97
779.813	15.03
730.655	15.05
583.356	15.11
723.309	15.165
767.895	15.165
67.3538	15.275
588.571	15.305
776.809	15.32
302.227	15.335
754.698	15.415
201.038	15.43
611.867	15.495
776.886	15.53
788.314	15.53
143.643	15.545
736.376	15.57
782.901	15.575
109.333	15.59
738.751	15.655
293.002	15.66
787.599	15.705
274.878	15.73
874.866	15.74
749.608	15.75
174.95	15.735
782.773	15.755
732.344	15.775
995.481	15.795
86.9537	15.785
768.307	15.81
774.057	15.83
291.887	15.835
728.994	15.865
696.759	15.865
299.991	15.885
744.371	15.9
583.82	15.975
732.615	15.995
288.393	16.005
815.51	16.015
801.862	16.03
775.904	16.095
760.448	16.12
629.54	16.155
306.21	16.175
277.754	16.175
582.028	16.185
589.646	16.22
304.269	16.23
218.077	16.24
489.885	16.245
618.741	16.27
590.701	16.305
196.975	16.3
197.203	16.3
508.693	16.315
747.484	16.33
559.588	16.33
770.971	16.37
755.244	16.395
798.941	16.42
712.163	16.59
739.527	16.595
280.511	16.605
776.207	16.625
603.299	16.685
764.659	16.705
302.022	16.7
766.694	16.73
995.848	16.745
818.137	16.795
770.561	16.815
339.692	16.825
772.521	16.835
792.234	16.845
746.266	16.875
220.203	16.885
780.087	16.925
752.676	16.92
571.308	16.965
304.659	16.975
317.888	16.995
288.588	17.005
718.963	17.02
432.606	17.05
93.798	17.11
778.481	17.155
296.312	17.17
771.379	17.19
69.4862	17.185
112.389	17.225
759.711	17.23
707.286	17.24
150.958	17.245
649.851	17.29
817.729	17.34
563.371	17.37
779.376	17.385
803.239	17.405
889.62	17.45
86.1083	17.495
298.114	17.59
741.77	17.605
815.826	17.615
766.175	17.65
781.311	17.815
302.816	17.825
722.843	17.87
719.179	17.885
798.279	17.91
309.69	17.93
747.953	17.955
607.921	17.97
224.172	18.005
796.213	18.03
764.255	18.035
776.916	18.07
746.903	18.12
759.521	18.155
757.511	18.175
781.389	18.175
740.572	18.205
828.134	18.23
286.161	18.27
642.289	18.32
299.374	18.365
773.278	18.37
700.002	18.395
112.611	18.43
766.925	18.445
758.332	18.465
771.104	18.485
732.963	18.53
356.392	18.58
755.615	18.6
109.455	18.635
759.106	18.665
833.173	18.705
724.67	18.735
738.881	18.785
275.682	18.805
737.977	18.86
277.121	18.91
289.656	19.015
301.709	19.025
778.723	19.04
764.595	19.055
748.532	19.06
658.18	19.075
789.095	19.115
734.882	19.16
763.165	19.23
758.49	19.285
829.903	19.335
800.35	19.4
739.456	19.445
799.692	19.46
795.476	19.47
593.281	19.51
299.033	19.58
761.355	19.595
807.41	19.645
839.85	19.655
64.6451	19.655
309.272	19.68
734.056	19.705
790.099	19.7
776.37	19.705
725.849	19.71
780.747	19.735
753.142	19.745
763.621	19.82
751.081	19.835
284.883	19.88
774.606	19.895
942.427	19.98
806.047	20.015
154.603	20.035
737.7	20.075
743.869	20.08
741.275	20.09
754.692	20.115
726.903	20.14
780.741	20.18
278.372	20.185
780.52	20.21
771.855	20.215
767.243	20.235
783.51	20.245
744.094	20.31
869.695	20.41
758.117	20.48
713.557	20.48
783.826	20.64
300.488	20.66
777.457	20.725
796.99	20.73
752.217	20.735
844.955	20.755
159.466	20.785
724.079	20.8
98.99	20.835
811.416	20.87
776.261	20.92
743.583	20.955
53.1364	20.965
778.874	21.03
795.487	21.045
772.743	21.09
764.197	21.155
912.612	21.205
828.183	21.225
761.316	21.25
334.046	21.345
784.079	21.345
790.038	21.44
751.087	21.45
759.255	21.54
749.755	21.605
320.353	21.605
779.116	21.65
765.297	21.665
697.482	21.735
313.464	21.73
180.376	21.765
725.974	21.815
761.246	21.86
770.821	21.885
341.801	21.89
558.174	21.92
797.503	22.015
749.108	22.025
322.239	22.055
789.653	22.085
797.161	22.09
755.523	22.11
768.044	22.175
774.234	22.19
733.978	22.215
784.124	22.295
746.361	22.36
758.703	22.445
716.578	22.52
764.682	22.62
410.553	22.655
750.351	22.655
805.931	22.675
753.889	22.685
753.094	22.685
205.062	22.715
753.75	22.725
751.615	22.735
733.422	22.76
775.292	22.775
736.794	22.79
92.3652	22.82
290.641	22.83
83.5602	22.885
785.524	22.975
307.774	22.99
160.454	22.99
602.076	23.03
771.627	23.05
794.12	23.105
783.662	23.115
284.126	23.21
758.987	23.275
746.607	23.28
123.43	23.305
729.466	23.335
843.523	23.34
744.459	23.35
775.819	23.355
297.58	23.365
754.281	23.365
696.674	23.48
580.502	23.505
770.884	23.52
566.957	23.545
595.961	23.575
764.663	23.61
783.841	23.69
740.343	23.73
777.461	23.8
198.004	23.845
730.739	23.86
611.368	23.9
741.514	23.91
777.323	23.955
745.484	23.965
302.445	23.975
755.544	23.995
564.516	24
755.448	24.04
616.637	24.04
790.306	24.055
702.653	24.06
855.083	24.155
744.313	24.185
324.642	24.195
760.279	24.215
93.5346	24.195
739.171	24.36
774.581	24.38
746.682	24.385
848.486	24.425
780.388	24.46
781.012	24.535
591.478	24.535
754.692	24.565
756.722	24.58
859.825	24.615
744.341	24.665
762.993	24.72
806.536	24.775
744.639	24.785
720.346	24.84
772.402	24.87
938.919	24.92
973.467	24.975
791.23	24.98
265.439	24.99
783.338	25.045
803.331	25.06
729.847	25.095
756.102	25.15
814.202	25.29
759.179	25.355
820.504	25.425
93.4922	25.42
621.462	25.445
512.642	25.51
742.56	25.505
798.017	25.55
300.554	25.605
308.844	25.63
839.584	25.64
792.237	25.64
756.542	25.655
531.374	25.67
765.758	25.695
118.628	25.7
93.8477	25.715
712.32	25.73
766.298	25.735
772.154	25.77
298.708	25.76
759.347	25.785
781.783	25.79
817.232	25.79
719.677	25.845
625.202	25.91
768.502	25.96
749.82	25.98
746.6	25.995
297.952	26.165
844.949	26.165
758.393	26.22
365.349	26.305
760.731	26.32
773.836	26.34
786.514	26.39
769.156	26.475
744.998	26.49
729.978	26.53
771.183	26.665
644.266	26.67
273.789	26.69
687.251	26.74
777.185	26.785
829.512	26.795
786.663	26.86
751.574	26.87
764.339	27.01
611.879	27.03
797.681	27.125
578.077	27.135
743.858	27.16
799.413	27.19
735.155	27.22
599.108	27.275
818.12	27.3
754.877	27.31
771.788	27.35
786.62	27.41
759.326	27.465
817.326	27.475
780.106	27.49
730.366	27.53
583.288	27.58
827.193	27.6
760.035	27.62
500.214	27.63
112.967	27.64
600.787	27.64
608.909	27.7
734.296	27.815
322.379	27.84
69.447	27.83
745.981	27.93
750.115	27.945
554.849	27.945
289.23	28
780.107	28.065
751.692	28.085
720.439	28.16
294.568	28.195
311.649	28.255
291.703	28.265
282.305	28.275
728.761	28.335
764.322	28.375
181.57	28.41
760.611	28.43
618.329	28.475
774.869	28.5
730.467	28.51
313.825	28.585
294.023	28.605
150.668	28.7
635.188	28.725
726.658	28.73
605.168	28.745
162.955	28.735
599.874	28.845
743.408	28.92
699.67	29.015
758.858	29.035
730.188	29.04
763.623	29.06
758.324	29.085
764.814	29.13
282.909	29.18
716.519	29.215
739.976	29.225
785.704	29.34
296.575	29.345
770.379	29.395
747.563	29.425
723.817	29.47
816.463	29.475
550.072	29.485
718.68	29.56
292.833	29.555
771.5	29.57
97.0507	29.575
766.61	29.63
317.401	29.63
604.236	29.78
730.879	29.78
641.485	29.795
774.319	29.82
740.946	29.895
582.03	29.9
753.399	29.905
790.331	29.945
733.514	29.96
311.934	29.975
155.972	29.975
829.762	30.025
781.301	30.075
86.9134	30.08
775.389	30.105
576.717	30.135
745.544	30.135
517.414	30.18
270.828	30.255
772.914	30.27
745.997	30.33
742.776	30.325
770.937	30.395
540.108	30.4
736.797	30.405
284.332	30.545
286.999	30.555
743.609	30.705
806.023	30.725
190.086	30.755
760.008	30.85
563.631	30.89
681.524	31.085
745.521	31.105
718.484	31.13
783.074	31.15
760.091	31.285
768.545	31.32
801.233	31.325
615.178	31.34
99.5103	31.33
804.361	31.355
466.46	31.38
833.227	31.39
754.951	31.395
706.126	31.425
782.839	31.455
772.978	31.455
283.371	31.47
633.02	31.545
732.884	31.595
276.887	31.74
700.866	31.79
740.887	31.82
840.1	31.825
796.323	31.87
737.246	31.935
804.005	31.985
66.6937	31.975
759.041	32.04
764.42	32.08
718.131	32.08
266.625	32.1
749.419	32.225
325.108	32.265
701.126	32.28
729.846	32.28
749.689	32.34
738.43	32.375
590.03	32.47
169.134	32.54
92.8915	32.625
163.381	32.74
758.562	32.825
986.74	32.84
214.62	32.865
664.25	32.875
739.458	32.9
279.507	32.925
833.431	32.945
747.411	32.98
918.675	33.015
738.089	33.045
753.507	33.065
819.885	33.105
184.539	33.115
751.492	33.125
69.131	33.15
736.493	33.235
602.086	33.31
751.352	33.325
817.259	33.37
751.302	33.46
63.765	33.535
750.337	33.575
787.945	33.61
98.1635	33.815
278.602	33.85
730	33.885
778.895	34.005
744.353	34.105
759.704	34.15
913.506	34.235
778.259	34.245
181.366	34.365
807.285	34.4
834.961	34.41
775.054	34.645
114.91	34.74
286.083	34.755
758.629	34.825
767.507	34.925
614.062	34.98
114.577	34.98
174.368	35.175
749.924	35.185
329.68	35.225
460.184	35.255
748.7	35.255
705.922	35.29
785.279	35.335
169.587	35.37
781.429	35.39
737.734	35.65
298.506	35.665
743.72	35.72
717.172	35.795
785.385	35.835
736.377	35.845
723.422	35.875
795.418	35.935
773.569	35.94
788.011	35.945
760.873	35.985
824.868	35.985
729.949	35.995
734.997	36.01
753.26	36.01
736.225	36.055
744.584	36.22
803.363	36.27
699.288	36.385
748.513	36.42
785.269	36.445
623.503	36.47
297.404	36.475
754.384	36.66
766.08	36.76
738.815	36.76
309.332	36.8
415.919	36.885
432.535	36.895
281.734	36.915
758.971	37.025
743.376	37.15
152.978	37.15
87.3094	37.26
797.499	37.285
780.022	37.31
744.557	37.345
548.368	37.42
746.201	37.53
308.749	37.555
367	37.565
607.846	37.725
739.038	37.805
748.204	37.855
995.881	38.045
845.278	38.09
816.066	38.11
315.565	38.215
115.293	38.21
307.023	38.305
671.082	38.36
747.292	38.375
673.222	38.44
585.869	38.61
797.777	38.655
767.98	38.685
770.623	38.935
84.7331	39.305
750.814	39.625
737.181	39.72
783.594	39.735
737.255	39.87
765.109	39.955
760.153	40.03
837.979	40.03
797.34	40.05
296.452	40.05
780.701	40.395
707.942	40.43
327.627	40.46
325.683	40.46
736.877	40.515
707.339	40.61
783.507	40.65
166.431	40.74
597.803	40.775
765.269	40.85
769.381	40.885
728.787	41.02
807.754	41.05
284.955	41.065
802.383	41.065
761.841	41.07
716.381	41.185
276.728	41.39
298.244	41.42
118.407	41.47
746.486	41.535
306.593	41.655
781.713	41.76
772.231	41.775
783.383	41.775
771.532	41.845
293.107	42.01
189.667	42.015
802.515	42.03
706.629	42.035
898.087	42.04
278.477	42.065
727.299	42.13
750.237	42.155
716.025	42.27
711.301	42.33
535.606	42.355
747.975	42.41
775.085	42.41
711.944	42.41
814.065	42.68
722.622	42.725
282.909	42.725
728.905	42.745
768.874	42.925
309.073	42.93
621.284	42.95
799.029	42.965
736.779	43.12
790.128	43.545
289.99	43.55
637.779	43.61
748.972	43.715
786.216	43.725
728.634	43.75
734.46	43.77
629.35	43.815
811.412	43.83
765.22	43.93
764.284	43.95
881.493	43.965
761.754	43.975
732.9	44.09
406.318	44.125
752.862	44.195
744.367	44.225
316.808	44.37
762.458	44.39
761.349	44.545
756.933	44.545
265.12	44.56
807.539	44.56
744.408	44.615
742.911	44.765
782.296	44.825
838.52	44.855
220.67	44.865
717.259	44.9
658.423	44.915
81.2977	44.935
863.603	45.05
821.167	45.05
788.296	45.155
308.211	45.205
781.857	45.315
577.612	45.38
758.195	45.38
278.265	45.4
749.07	45.475
330.78	45.625
293.439	45.715
723.588	45.86
740.062	45.95
308.177	46.08
747.187	46.12
805.557	46.305
750.776	46.43
128.113	46.48
963.611	46.555
551.569	46.695
738.916	46.695
751.303	46.725
297.777	47.03
727.9	47.07
286.815	47.18
796.751	47.215
862.14	47.33
782.922	47.43
74.8379	47.46
288.402	47.64
830.406	47.685
770.772	47.83
761.143	47.85
783.353	47.915
582.758	47.955
754.668	47.965
724.156	48.045
787.67	48.365
579.505	48.545
152.925	48.565
977.794	48.575
281.236	48.675
740.821	48.73
739.687	48.81
763.459	48.845
743.474	48.89
745.961	48.89
869.245	48.93
321.248	48.975
747.137	48.985
810.631	49.2
763.039	49.25
757.87	49.26
728.722	49.315
846.98	49.335
266.107	49.4
404.495	49.48
744.991	49.655
746.32	49.7
743.426	49.765
108.436	49.925
741.8	49.95
731.16	50.12
807.964	50.205
753.02	50.235
661.675	50.335
706.222	50.41
742.795	50.58
768.4	50.7
672.398	50.745
256.43	50.8
741.912	50.885
757.812	50.985
790.648	51.22
793.473	51.365
720.088	51.4
769.519	51.395
764.343	51.43
762.656	51.72
719.072	51.77
301.774	51.89
283.863	52.07
731.739	52.25
741.481	52.38
695.802	52.435
795.358	52.45
604.326	52.455
255.407	52.47
723.138	52.64
729.215	52.78
626.509	52.82
804.158	52.885
728.789	53.02
803.814	53.055
414.209	53.07
336.331	53.09
721.281	53.18
71.6084	53.505
757.953	53.55
747.122	53.75
830.839	53.785
709.93	53.95
734.208	53.96
805.83	54.085
869.509	54.105
122.935	54.135
269.072	54.27
777.247	54.3
282.114	54.38
762.558	54.395
475.707	54.42
332.965	54.425
969.09	54.595
701.368	54.74
757.82	54.75
722.786	54.775
745.563	54.785
175.443	54.815
312.38	54.935
765.079	55.06
742.86	55.07
733.559	55.285
591.615	55.29
713.17	55.3
560.78	55.37
752.034	55.4
310.081	55.465
295.643	55.47
740.145	55.48
747.966	55.51
752.028	55.725
874.315	55.865
729.862	55.87
726.3	56.095
272.537	56.145
830.064	56.24
89.6613	56.275
222.247	56.335
218.661	56.335
744.46	56.35
755.664	56.37
719.491	56.365
296.858	56.5
791.61	56.61
765.545	56.645
277.436	56.805
291.951	56.865
89.5392	56.885
99.496	56.895
735.109	57.13
767.32	57.27
753.07	57.35
948.049	57.37
722.443	57.585
181	57.92
764.477	57.945
782.925	57.98
705.563	58.165
592.738	58.225
761.39	58.325
793.451	58.505
124.912	58.72
724.558	59.19
751.922	59.265
527.73	59.355
289.839	59.395
770.926	59.635
756.627	59.81
763.633	59.85
384.949	59.955
752.396	60.075
734.31	60.07
781.782	60.11
313.996	60.17
174.538	60.22
756.886	60.3
246.806	60.375
805.929	60.395
283.002	60.48
82.7718	60.5
746.494	60.565
728.309	60.74
807.379	60.76
807.042	60.96
795.056	60.98
719.093	61.425
738.897	61.665
743.955	61.99
570.868	61.985
743.893	62.35
266.432	62.41
322.871	62.695
271.735	62.735
734.009	62.795
909.337	62.945
292.561	63.035
93.8117	63.12
967.89	63.195
268.396	63.225
739.455	63.77
711.857	63.82
605.393	63.84
996.545	63.93
755.45	63.935
719.251	64.05
338.952	64.2
768.367	64.49
766.178	64.81
297.606	64.875
303.424	64.935
779.086	65.08
768.271	65.115
748.272	65.14
971.899	65.215
303.203	65.41
732.588	65.555
738.488	65.61
752.042	65.61
719.21	65.715
275.196	65.73
285.257	65.945
263.165	65.965
133.767	65.98
723.638	66
329.022	66.01
710.762	66.14
738.378	66.155
773.406	66.3
736.196	66.73
81.4302	66.845
783.235	66.91
321.594	67.44
723.877	67.46
120.629	67.575
712.846	67.61
151.676	67.625
568.279	68.22
728.437	68.425
800.917	68.435
791.132	68.595
825.233	68.66
775.027	68.835
288.552	68.97
757.226	69.235
585.775	69.335
789.233	69.38
779.113	69.465
706.271	69.74
762.957	69.785
757.913	69.905
91.3157	69.945
740.432	70.045
769.233	70.13
711.205	70.25
153.744	70.25
774.322	70.26
781.884	70.275
304.47	70.345
756.26	70.365
756.197	70.405
675.799	70.42
291.492	70.77
737.225	70.92
70.0165	71.15
714.158	71.47
792.169	71.505
421.892	71.79
722.953	72.075
762.306	72.08
286.894	72.545
764.856	72.67
769.319	72.99
733.8	72.99
65.6759	73.065
54.11	73.78
855.279	74.265
733.694	74.51
649.257	74.605
734.319	74.665
729.593	75.145
787.981	75.17
797.016	75.275
755.02	75.37
935.899	75.47
776.2	76.13
278.51	76.14
158.638	76.185
90.2986	76.32
548.606	76.855
522.455	76.975
123.295	76.985
109.336	77.005
196.623	77.13
99.2694	77.22
76.4098	77.27
143.397	77.3
738.466	77.41
709.58	77.52
150.425	77.74
139.083	77.785
109.228	77.8
181.668	77.865
209.678	77.885
715.672	78.025
778.614	78.04
255.054	78.045
216.849	78.15
300.111	78.27
119.439	78.44
98.3644	78.475
294.035	78.53
653.126	78.59
114.173	78.595
521.252	79.195
964.623	79.275
700.246	79.295
186.351	79.535
748.719	79.735
110.9	80.03
193.377	80.04
754.029	80.31
813.816	80.335
451.398	80.515
755.254	80.82
727.266	80.905
712.945	81.025
750.162	81.08
272.715	81.625
769.841	81.925
724.021	82.22
721.675	82.675
861.509	84.25
715.853	84.32
813.659	84.545
745.533	84.67
53.0282	84.81
577.383	84.85
686.696	86.235
779.43	86.31
99.6297	86.675
973.61	86.845
781.553	87.01
722.373	87.34
723.597	87.455
703.769	87.84
307.633	88.26
802.876	88.4
603.384	88.41
697.841	89.385
918.179	89.39
292.592	89.405
717.519	89.455
734.869	89.76
773.952	0.045
771.819	0.06
287.453	0.065
770.482	0.075
80.1195	0.075
772.761	0.09
763.711	0.13
771.847	0.14
782.458	0.145
773.451	0.145
307.285	0.175
789.444	0.185
574.361	0.2
782.163	0.21
728.475	0.21
781.718	0.21
307.704	0.22
292.549	0.24
570.268	0.24
606.353	0.255
304.342	0.26
586.281	0.27
809.311	0.285
297.009	0.335
780.461	0.345
728.936	0.36
782.74	0.365
295.877	0.36
294.287	0.37
758.583	0.385
835.217	0.395
125.432	0.385
308.388	0.42
676.332	0.425
937.263	0.46
803.27	0.47
292.566	0.485
630.44	0.525
743.393	0.535
302.812	0.54
735.709	0.55
625.556	0.575
689.506	0.58
811.826	0.59
648.302	0.595
809.37	0.605
777.515	0.64
734.732	0.65
558.041	0.7
536.501	0.7
813.004	0.715
789.74	0.715
837.961	0.74
813.488	0.745
806.847	0.75
771.201	0.76
756.908	0.785
638.608	0.795
98.0348	0.805
779.312	0.84
612.867	0.875
594.536	0.9
783.495	0.91
817.14	0.915
376.033	0.92
606.583	0.93
781.608	0.94
290.112	0.96
295.484	0.99
725.407	1.005
773.727	1.005
297.333	1.015
814.224	1.095
296.162	1.12
346.634	1.145
744.178	1.155
314.415	1.15
835.375	1.18
793.327	1.2
791.129	1.245
265.476	1.24
716.261	1.26
781.199	1.27
785.968	1.28
753.141	1.31
307.127	1.305
314.136	1.325
328.236	1.335
315.227	1.37
171.596	1.38
538.971	1.39
777.199	1.4
795.648	1.435
778.423	1.45
787.737	1.45
775.337	1.455
293.489	1.465
[truncated: 3,599 more rows]

## Sheet: Figure 1d
Cohesin
Masses list [kDa]
774.994
412.217
410.534
394.369
345.85
372.831
366.283
381.315
405.969
715.074
807.405
401.32
629.426
372.374
418.649
410.456
675.371
399.691
401.927
76.2929
404.488
319.384
191.455
423.286
361.714
433.112
411.344
437.023
83.6439
171.118
470.162
217.234
422.675
438.053
412.868
406.464
377.601
718.942
362.961
419.392
426.051
557.81
173.954
420.081
342.905
412.723
391.549
389.696
464.214
370.702
803.066
387.489
371.285
370.199
827.385
398.494
413.772
850.197
703.032
399.107
104.587
538.493
374.867
404.608
400.866
377.672
821.41
422.877
415.612
184.107
408.229
412.158
352.555
542.506
359.529
396.563
419.454
357.353
446.748
385.379
372.277
401.127
509.46
409.979
373.713
402.638
517.463
378.072
409.175
368.432
292.461
351.518
383.915
406.346
411.259
399.333
366.429
543.963
374.089
819.463
407.319
441.761
350.405
354.248
321.108
968.702
453.255
333.668
394.634
296.834
692.804
416.793
512.53
401.975
403.582
162.974
400.019
375.777
98.6654
372.374
409.836
437.108
393.809
410.799
352.252
399.584
413.282
782.922
471.451
358.807
187.797
415.604
385.673
426.015
475.18
424.32
376.387
394.108
483.135
337.179
535.081
415.045
352.742
89.2958
414.143
432.462
403.296
470.317
385.703
469.581
346.122
383.36
439.693
394.173
791.277
421.579
407.115
424.279
405.481
411.367
490.63
424.516
395.153
431.952
418.083
467.721
412.017
419.689
404.36
422.845
366.461
445.822
374.396
251.063
965.976
400.606
865.531
160.427
411.186
407.449
436.389
408.652
356.247
396.056
411.795
389.826
401.112
404.698
359.653
408.213
406.823
570.023
95.7653
385.227
697.311
399.378
867.159
369.066
400.701
426.236
398.801
460.211
817.788
389.364
385.525
402.649
385.34
403.053
433.363
348.714
406.796
382.033
340.097
516.787
382.407
529.175
434.121
487.925
355.908
495.637
486.372
70.2403
782.057
396.534
328.029
442.095
520.776
399.89
562.349
402.425
393.778
400.952
346.445
374.235
404.454
466.95
810.66
774.901
519.317
537.543
389.254
412.491
360.834
354.278
522.359
431.379
315.914
513.757
538.833
376.825
368.462
373.231
74.5833
397.088
390.835
422.06
442.225
428.416
414.79
387.784
425.338
390.162
460.447
364.593
395.543
475.667
365.417
392.789
389.119
332.077
415.665
526.128
418.445
503.853
428.567
343.389
406.01
370.641
416.182
370.234
399.612
572.736
443.764
432.318
475.399
465.414
403.067
371.829
412.316
348.447
334.143
392.349
398.879
130.755
409.451
425.49
424.056
413.47
385.422
410.621
421.033
395.627
363.329
416.187
826.537
403.978
429.99
611.865
435.859
399.587
416.303
412.84
378.918
869.446
424.008
246.197
794.949
120.465
411.177
188.605
386.844
382.728
415.947
444.497
386.214
401.849
430.536
385.95
235.588
316.025
396.378
837.967
394.005
322.701
400.252
660.416
447.249
419.817
422.618
382.603
481.804
387.908
367.918
413.711
545.839
416.161
401.887
534.441
465.738
558.89
346.501
551.41
821.892
981.723
366.544
423.108
414.189
381.75
433.616
140.331
521.094
412.137
468.748
773.871
568.463
405.726
62.4141
340.375
327.512
424.706
936.812
879.84
233.663
401.317
332.875
360.031
540.161
300.118
812.519
787.002
397.312
363.875
403.341
418.134
826.558
411.49
428.053
948.639
400.07
770.176
483.673
398.581
401.959
346.108
358.562
750.856
409.31
462.442
414.798
426.335
434.16
421.408
373.202
106.516
392.319
717.95
364.876
952.058
345.916
410.233
828.332
478.392
370.968
316.457
369.759
431.955
894.741
389.456
534.193
342.504
364.261
382.546
410.613
370.998
314.908
722.857
364.392
432.979
401.594
415.769
433.958
410.103
499.256
399.444
863.853
430.658
401.066
439.498
410.689
385.968
344.629
563.593
404.848
420.571
412.108
825.479
283.673
349.51
376.776
470.399
491.95
398.838
414.82
876.184
346.741
962.645
654.213
372.346
364.007
410.835
417.452
720.666
343.717
129.759
483.928
425.625
373.844
375.379
549.787
463.731
370.875
173.044
371.945
815.202
390.451
365.459
878.599
411.301
407.447
419.254
385.538
344.835
500.607
779.205
393.957
225.542
521.286
905.402
431.343
346.304
354.482
458.836
435.793
961.15
301.26
358.977
499.07
604.858
371.417
403.631
892.202
385.438
415.368
966.362
419.058
438.069
429.494
401.886
432.737
410.181
154.027
339.659
413.635
396.352
236.607
381.726
379.621
460.594
411.952
333.495
443.916
455.698
426.154
319.074
83.1706
411.811
402.376
415.021
422.296
334.658
365.483
290.921
368.654
78.1335
385.653
401.761
533.893
407.602
343.125
882.601
807.722
464.144
368.855
69.2996
348.137
623.97
286.68
389.546
399.715
247.257
411.647
443.15
565.719
300.731
414.038
406.105
386.067
476.871
412.638
481.321
368.971
406.882
403.284
404.908
398.178
415.541
402.128
392.117
355.632
370.134
410.405
285.157
412.346
593.577
190.845
353.971
403.144
378.922
828.636
489.473
547.616
439.616
863.2
437.167
406.322
414.777
859.792
417.012
365.359
395.098
383.687
463.145
409.575
387.927
731.063
347.882
399.525
373.245
412.674
390.525
404.542
503.495
387.665
397.194
408.429
381.185
370.132
507.127
492.988
847.48
386.117
108.855
384.621
378.103
415.282
406.717
341.959
374.999
348.956
377.349
357.626
141.897
342.888
697.061
379.763
855.901
345.952
389.022
537.63
401.43
376.858
413.654
726.251
405.352
814.617
781.292
386.287
434.564
386.994
340.391
415.813
343.635
380.721
204.727
411.545
358.625
456.22
396.378
398.956
513.443
411.838
398.882
364.045
397.453
376.474
407.937
422.883
343.292
483.918
372.76
827.428
339.814
386.773
442.273
400.393
394.467
388.896
410.835
424.743
403.481
448.574
406.505
411.509
409.283
431.552
820.437
414.824
406.886
435.726
424.19
354.547
347.303
413.704
375.656
400.978
84.8965
416.286
384.319
396.742
396.511
695.34
366.48
395.609
202.092
363.725
927.83
424.727
391.619
388.188
428.415
405.399
413.084
162.051
387.471
352.736
409.678
400.318
411.248
491.315
346.615
381.782
297.329
812.706
396.568
489.805
393.024
353.118
353.732
405.061
391.991
380.076
410.585
389.14
378.771
481.747
709.631
91.4814
374.456
380.906
399.631
378.978
431.699
412.657
423.617
368.443
441.282
410.518
405.694
406.158
713.067
131.746
307.662
423.907
412.872
413.671
491.215
363.069
381.978
383.247
376.336
782.127
84.3664
376.49
445.808
414.497
346.789
454.074
409.444
363.371
278.919
412.013
365.061
382.069
415.635
346.507
362.347
474.549
369.148
545.307
356.962
403.728
336.84
501.736
416.988
884.787
816.704
460.136
387.173
429.33
436.056
399.246
149.386
128.908
378.14
830.79
766.475
512.191
388.613
367.219
400.383
243.77
382.695
357.11
387.197
372.076
396.737
439.706
491.012
394.044
377.629
751.966
352.746
408.383
415.045
476.617
433.42
366.216
409.4
294.843
863.607
396.002
336.616
421.488
865.645
402.673
417.757
414.389
386.608
381.271
403.889
408.252
416.117
404.418
344.433
419.696
383.543
298.938
416.727
195.321
415.125
402.771
385.33
401.259
417.209
355.389
714.642
411.915
275.317
403.502
407.018
361.909
419.766
344.798
479.161
434.42
388.963
430.954
405.233
334.642
904.45
358.191
384.86
368.401
231.892
375.38
364.377
384.389
377
344.885
418.975
420.429
386.829
398.887
540.397
366.791
304.279
397.924
399.09
756.485
515.891
376.845
404.743
403.222
433.197
426.009
453.989
803.928
390.058
475.129
470.827
390.832
412.719
376.728
340.889
344.009
391.43
376.594
377.778
352.053
349.309
521.883
428.806
457.689
413.799
353.978
379.759
421.239
826.274
407.403
404.337
360.383
379.342
413.904
349.986
851.683
409.334
430.992
455.811
626.12
411.443
410.887
355.171
427.244
709.049
404.659
859.162
369.434
399.422
384.108
419.361
481.53
382.252
833.26
396.266
370.402
384.844
334.428
405.147
307.821
347.288
783.706
433.506
393.293
402.001
416.596
403.563
363.926
466.072
821.124
737.783
816.078
526.725
194.245
426.559
378.065
224.905
431.626
788.824
382.197
479.725
429.779
402.015
419.197
415.554
396.658
786.898
46.1779
570.065
411.667
469.734
400.528
400.069
426.965
417.581
554.791
392.657
398.932
333.632
475.41
795.899
477.759
414.248
201.769
218.421
298.133
783.762
241.623
714.225
459.173
419.707
532.909
408.453
402.235
396.469
417.935
561.193
346.38
388.797
345.247
408.755
371.899
428.845
357.309
379.058
445.934
415.885
487.648
317.266
356.017
392.002
249.832
411.198
402.819
375.255
405.047
420.847
396.783
363.711
420.093
404.537
297.125
873.279
356.434
411.555
382.843
573.484
348.546
579.656
391.824
413.821
416.504
488.854
447.733
411.611
396.175
843.946
361.325
267.018
413.426
419.426
430.776
416.705
410.543
355.598
402.115
405.378
348.302
341.778
382.091
841.049
412.922
377.545
292.254
433.01
351.394
544.765
404.622
368.674
382.783
98.742
811.376
364.296
415.943
399.118
347.897
408.522
393.57
418.635
133.798
417.952
330.147
481.396
403.797
420.187
394.787
374.658
417.144
388.04
404.819
413.375
403.775
384.251
736.728
386.858
429.482
588.884
391.183
769.379
540.914
364.326
366.791
202.804
443.92
428.289
489.539
399.258
383.982
388.526
351.303
409.766
448.477
356.962
419.035
800.013
431.605
406.8
410.194
415.615
410.031
399.606
426.784
412.561
395.426
448.895
390.576
390.399
413.448
404.144
417.313
427.458
415.082
408.854
593.496
494.119
428.415
361.519
406.416
452.217
433.02
386.729
359.977
422.314
425.271
152.667
383.55
347.922
339.84
398.411
413.128
410.98
731.174
344.456
526.766
707.526
404.523
351.61
346.098
417.841
354.779
457.3
381.07
417.96
376.838
417.504
354.86
778.539
932.212
880.726
833.818
387.561
407.975
421.654
820.077
850.51
404.535
353.63
482.823
400.609
423.36
945.202
409.204
548.566
368.911
428.491
889.622
428.605
405.403
276.516
432.252
424.404
834.514
394.202
685.47
419.537
352.119
333.387
577.545
364.853
793.663
793.04
344.791
440.334
347.501
411.426
844.739
398.268
408.667
408.826
414.361
424.544
330.523
111.684
413.662
128.4
402.065
402.528
426.385
451.57
423.365
413.922
347.56
405.937
360.838
734.193
443.875
801.838
410.873
457.601
715.215
819.784
420.688
420.235
223.298
403.869
411.401
349.037
519.989
402.502
452.303
383.805
412.408
392.752
728.049
423.576
457.679
903.741
656.797
851.801
424.669
371.139
378.807
504.403
425.584
506.788
415.793
412.578
354.905
903.764
400.252
411.168
388.291
413.238
361.912
389.604
411.076
408.136
747.571
396.585
336.115
373.235
444.701
372.765
352.541
339.998
397.753
416.209
449.052
412.326
399.813
400.423
305.342
708.421
377.732
368.899
649.079
378.868
670.022
415.522
463.463
406.479
336.002
392.25
425.871
404.316
414.758
429.915
351.254
345.246
371.429
477.939
790.399
405.441
786.455
328.981
671.226
482.407
889.974
544.671
577.231
850.648
317.619
386.836
830.554
139.027
88.7491
245.891
404.72
465.996
408.602
467.94
482.833
195.893
348.045
370.127
896.34
413.867
382.077
425.393
464.277
376.901
384.64
406.188
375.441
448.368
400.045
399.58
409.787
686.447
624.529
362.274
430.032
370.452
714.255
390.393
350.631
379.365
642.221
392.793
433.141
374.829
424.137
408.377
408.553
527.877
392.503
822.213
372.944
582.461
314.889
192.838
433.768
117.998
847.528
832.712
837.751
504.013
426.753
433.279
858.857
349.073
428.532
398.774
437.874
454.974
422.927
408.843
378.866
384.668
817.862
416.723
371.629
340.436
369.49
397.599
329.442
365.759
407.131
396.541
387.209
386.558
382.871
332.519
403.323
403.999
415.56
450.277
335.166
918.116
672.616
844.998
354.995
411.506
432.506
662.825
420.163
411.576
512.569
209.819
418.896
384.772
986.236
409.364
410.872
431.792
407.075
397.944
394.712
399.109
379.78
680.744
378.381
488.647
440.423
349.678
415.651
363.306
339.97
504.766
364.156
401.054
85.5581
421.951
414.396
348.849
799.606
436.814
721.061
420.196
383.543
417.628
369.994
546.021
394.965
409.302
418.485
400.328
539.16
419.455
587.889
412.305
397.889
419.232
560.468
434.678
570.866
372.397
824.008
822.785
427.785
393.33
382.809
710.679
402.043
417.95
413.45
377.192
425.01
757.972
377.863
932.189
734.104
390.775
349.979
435.743
265.7
392.557
402.253
395.287
493.085
467.428
645.486
385.402
395.344
427.801
379.213
409.338
478.137
405.669
404.262
417.878
371.709
554.12
480.612
391.246
404.767
336.047
468.341
377.38
826.832
397.295
805.049
375.914
422.096
423.113
393.453
431.483
397.868
361.046
333.459
837.877
478.078
367.875
405.63
522.818
415.104
415.586
369.59
367.904
397.323
417.984
398.248
415.943
426.537
414.941
371.869
391.59
383.886
462.754
717.926
376.588
350.814
417.604
349.095
343.008
363.868
830.247
351.546
422.896
389.995
525.101
375.891
405.703
557.485
882.848
425.049
405.22
527.708
455.036
429.029
413.331
416.077
387.584
409.586
791.101
711.464
699.404
348.902
409.637
357.308
380.07
351.059
424.632
345.283
343.911
371.443
397.224
396.245
98.616
690.33
423.139
420.984
439.653
398.219
425.074
426.7
418.243
385.29
430.91
410.79
364.095
421.795
354.043
373.281
441.92
426.212
818.388
419.951
735.285
391.27
432.081
337.844
399.739
545.83
398.103
404.591
419.631
390.784
374.62
394.499
417.175
365.403
317.168
396.047
508.083
416.901
398.694
404.406
408.149
396.771
389.076
342.421
394.154
414.507
439.045
400.596
436.226
437.389
484.067
550.698
365.244
333.243
385.447
380.064
879.62
234.639
426.666
387.134
398.209
360.221
386.809
907.894
413.973
328.586
542.625
383.43
394.765
398.053
415.597
869.072
336.899
389.268
407.077
405.344
410.557
219.409
883.915
423.089
405.729
463.13
409.949
434.279
359.932
389.002
713.065
381.657
398.077
451.611
355.006
342.729
406.882
710.994
390.593
637.884
419.141
318.382
385.89
385.565
322.912
415.748
347.587
689.712
416.218
373.593
208.515
400.029
351.292
339.216
350.099
734.667
428.702
90.0746
383.193
407.931
391.041
354.685
376.681
396.424
74.4058
348.694
365.762
393.728
461.839
386.384
732.871
403.602
392.227
385.477
416.202
475.482
394.981
76.7038
394.353
393.791
406.221
405.613
348.341
384.578
388.134
421.736
410.752
410.979
390.483
388.307
329.236
550.626
381.805
822.63
355.262
442.528
406.983
435.298
631.67
422.635
433.251
400.729
788.431
668.471
589.223
361.7
544.927
416.766
797.241
522.584
416.465
420.56
430.804
393.189
790.762
406.244
403.265
416.093
412.841
385.577
471.215
342.746
366.778
780.388
544.398
419.702
404.51
389.981
421.907
365.174
385.817
391.368
307.816
362.728
429.813
410.773
782.572
133.07
395.322
331.099
496.599
484.166
507.039
792.51
375.173
365.561
422.504
373.408
425.978
403.702
492.499
324.32
450.647
428.95
390.268
385.088
789.484
406.131
960.642
434.177
407.282
318.116
394.587
376.813
415.994
315.636
351.674
93.1502
336.225
423.034
927.029
440.098
374.173
438.339
841.284
419.132
800.389
427.15
470.804
609.286
345.44
421.053
402.561
410.904
882.865
401.033
380.905
333.733
396.043
609.947
393.81
485.466
393.295
794.986
417.171
387.346
338.215
400.143
993.361
727.653
416.927
405.589
135.324
421.252
690.736
446.861
346.757
653.652
684.736
436.419
405.813
369.909
408.353
746.982
335.591
836.127
397.237
435.457
423.072
405.526
425.489
410.926
448.19
398.416
395.405
377.394
773.331
414.434
390.541
293.879
359.58
397.357
354.631
405.331
126.514
426.737
400.773
385.31
812.856
417.3
833.455
363.93
815.199
398.679
414.921
394.983
371.83
545.141
374.722
587.874
450.234
869.218
398.329
408.661
406.623
414.765
414.161
808.168
360.876
437.616
375.588
396.611
413.394
905.432
358.676
807.242
737.659
431.391
68.4372
927.693
431.977
284.955
408.611
389.986
396.118
677.519
416.815
740.974
404.34
744.075
967.911
388.529
410.973
719.047
484.179
415.24
395.179
406.849
359.52
432.65
364.257
402.318
412.105
419.327
410.03
558.936
368.011
343.505
429.96
924.366
397.743
744.648
527.759
509.457
695.409
347.839
412.031
423.363
388.732
396.245
423.494
854.249
385.526
375.951
406.532
544.796
355.08
400.161
346.75
386.829
373.921
732.212
474.802
369.039
404.696
370.725
397.039
426.933
413.945
400.429
362.845
612.29
420.995
523.037
651.23
363.467
177.958
341.172
433.093
521.505
428.811
418.792
451.266
834.463
390.475
763.668
847.142
844.116
385.499
393.141
406.289
406.462
387.687
176.714
541.846
581.414
361.753
420.801
418.671
339.29
418.051
496.795
652.393
399.35
176.634
339.221
873.348
427.892
415.208
411.102
836.778
348.244
757.042
407.887
441.898
392.488
435.167
346.822
396.058
341.379
420.592
413.341
404.567
420.951
404.312
370.581
354.428
432.719
389.059
752.482
407.342
403.388
365.541
400.073
431.182
[truncated: 4,043 more rows]

## Sheet: Figure 1f
NPC
Cross-linked mass list			Not cross-linked mass list
910.953			458.369
275.306			98.406
2418.23			180.518
256.154			244.213
292.105			408.777
434.585			306.799
244.387			258.354
1024.12			457.866
476.294			711.503
218.001			406.722
435.668			421.123
416.685			675.191
733.864			154.339
389.028			482.71
487.521			679.709
523.275			925.787
184.135			180.895
499.479			828.266
421.458			70.313
527.776			258.4
652.168			158.697
423.465			245.783
494.942			255.606
430.813			350.165
289.661			195.372
216.996			285.809
464.753			247.034
379.261			162.674
227.535			310.077
252.187			181.219
188.267			400.089
486.073			252.261
103.878			138.212
439.783			311.321
264.406			194.805
200.66			77.821
470.833			97.674
323.24			86.123
721.909			532.695
558.275			410.23
100.524			267.048
449.203			256.328
407.383			408.027
848.121			264.608
162.602			206.502
779.982			100.133
926.292			455.252
252.514			257.78
87.791			167.154
457.439			428.488
386.142			257.093
475.54			466.923
236.939			442.307
1588.74			381.366
460.905			323.882
282.779			1137.97
288.577			145.448
401.194			238.557
666.715			464.886
464.21			641.753
693.136			619.201
389.676			259.513
818.71			258.589
953.087			187.238
413.43			182.926
73.981			528.207
94.868			379.133
238.157			165.161
423.602			250.964
198.897			392.199
492.44			242.834
310.717			441.016
291.108			249.543
178.884			150.24
506.68			358.929
434.068			174.065
247.532			151.85
474.782			403.856
596.721			598.124
405.588			430.6
371.964			200.541
375.985			264.937
305.899			235.422
1085.78			125.779
514.477			114.939
455.928			77.154
177.257			418.92
197.454			395.147
523.005			412.867
366.136			427.766
357.499			423.609
381.238			272.931
490.573			231.158
457.231			164.859
302.017			263.505
447.649			657.002
211.514			241.088
195.01			411.937
405.79			598.723
114.184			134.921
177.273			358.959
594.749			82.242
512.977			411.216
533.389			375.668
520.736			414.118
489.902			422.321
373.83			422.279
283.791			172.848
243.635			379.84
200.807			162.038
284.082			121.721
483.664			246.529
403.435			97.929
494.246			126.857
1064.52			389.75
261.514			774.82
137.97			105.765
397.325			432.462
179.448			148.247
482.678			260.686
243.407			169.541
493.282			646.737
410.659			392.743
389.07			152.486
764.841			169.999
249.162			395.334
198.582			449.477
599.576			404.947
167.421			429.696
242.627			408.169
357.914			254.374
387.615			156.213
486.663			265.993
394.735			122.896
291.119			231.023
272.212			180.012
130.829			138.895
112.369			386.275
125.241			218.941
449.247			393.036
112.319			139.806
394.691			356.162
391.462			224.551
423.91			145.887
129.919			78.866
242.567			190.026
511.197			424.554
281.188			470.128
333.386			185.582
236.692			184.012
699.982			414.678
204.717			131.504
129.955			184.308
490.331			377.888
452.084			343.865
354.476			439.779
1109.35			237.552
234.722			164.936
587.416			423.487
439.904			248.859
388.963			245.617
153.933			187.247
253.583			407.234
441.468			374.141
212.264			413.117
171.148			235.81
138.436			180.043
175.399			201.789
473.447			488.184
242.143			244.993
216.233			1270.68
526.929			394.259
246.738			591.921
439.542			240.529
415.689			160.045
671.869			265.683
427.341			249.504
185.846			863.977
660.751			258.475
453.101			124.562
1497.46			405.585
450.496			113.819
471.129			248.759
499.232			186.966
753.309			402.202
391.324			93.161
550.73			164.768
551.299			418.965
162.583			150.507
133.358			142.308
616.667			159.597
402.743			159.777
181.135			259.08
415.003			245.328
186.888			57.51
485.717			193.677
449.726			316.129
442.571			412.324
544.79			253.606
633.089			186.047
1617.45			269.998
169.615			166.761
463.424			262.282
137.926			208.716
257.255			448.859
66.093			153.315
148.598			212.589
122.323			410.01
369.607			160.365
273.845			376.747
485.105			652.991
269.486			135.447
121.385			256.414
112.349			182.653
448.969			143.826
1166.1			236.576
761.207			152.257
90.553			268.824
675.532			289.914
675.923			160.399
277.467			238.516
436.433			276.439
113.189			247.1
135.077			406.904
418.242			171.594
904.209			432.851
364.223			206.463
439.924			250.526
185.438			108.55
180.774			187.611
58.535			384.712
418.685			150.205
972.83			148.473
275.341			187.297
402.59			380.707
881.975			134.967
873.854			412.835
181.554			214.28
103.113			228.829
244.384			263.938
166.345			388.812
422.668			360.675
391.671			421.883
431.677			155.631
74.321			618.392
1071.28			183.284
607.686			274.416
456.235			473.34
274.066			184.824
506.31			399.851
439.866			107.083
417.905			413.477
214.617			252.457
633.169			387.663
796.142			436.989
984.654			445.925
137.557			167.085
269.779			433.969
89.777			379.086
625.875			158.388
96.642			411.874
653.109			122.023
118.267			143.128
465.774			172.124
96.015			132.937
243.251			123.242
456.305			137.591
467.682			124.437
482.967			234.501
228.84			209.983
419.643			413.271
96.328			148.041
436.338			427.527
218.362			838.47
93.378			58.137
222.205			519.12
452.48			405.243
70.503			146.859
484.73			261.044
391.341			563.758
173.7			238.351
70.61			450.848
121.627			418.195
409.752			396.995
415.656			414.312
281.347			360.879
158.665			273.353
194.352			669.397
566.332			280.283
953.229			430.172
1352.21			186.295
1454.09			423.676
432.853			222.898
96.132			232.987
130.854			445.801
120.68			92.549
111.092			144.099
405.066			386.041
152.343			144.963
99.464			142.57
426.784			254.296
184.799			573.757
713.516			150.058
447.442			314.29
237.048			199.545
207.78			753.202
448.126			184.131
451.886			395.228
428.415			406.453
463.623			230.622
98.319			435.008
162.961			261.273
547.088			169.248
77.431			443.932
166.006			402.498
408.093			277.343
611.465			416.131
290.326			926.024
210.601			146.312
559.547			137.688
466.568			2039.25
132.62			242.295
425.315			155.594
63.145			279.996
459.159			428.281
418.495			402.94
275.581			157.05
127.153			419.503
476.408			264.493
467.662			488.29
70.432			549.878
64.245			139.276
330.402			133.855
421.459			598.23
644.632			157.987
439.992			113.532
853.803			247.718
578.524			135.623
72.93			480.179
629.756			226.252
148.048			393.744
444.52			409.575
163.821			254.998
532.091			170.941
75.11			954.294
212.72			164.833
482.211			184.226
292.209			139.224
199.403			150.792
102.775			241.165
214.599			283.165
261.68			151.334
86.316			234.577
168.922			283.273
450.79			186.263
286.973			241.554
433.248			435.754
432.812			289.847
455.003			444.919
258.018			442.852
416.391			387.828
199.474			159.269
368.939			227.485
451.817			148.542
444.512			173.178
541.733			104.69
276.161			248.76
429.997			266.367
273.996			282.066
233.564			194.227
417.532			417.725
246.229			238.26
528.944			600.37
511.519			113.093
167.955			425.6
416.254			276.467
441.179			196.328
445.019			144.054
459.012			407.694
108.037			229.732
267.8			254.742
155.936			390.177
368.51			671.547
191.323			97.52
468.852			346.96
411.105			962.221
444.17			1516.91
260.865			573.055
719.992			133.386
138.311			132.417
345.67			152.528
415.844			149.98
270.496			425.139
445.968			122.517
59.103			191.515
228.047			255.86
486.98			190.615
623.394			159.492
296.119			248.425
465.954			276.755
794.321			144.055
454.276			138.6
72.31			415.728
245.059			419.479
284.828			244.528
457.931			66.698
188.905			296.961
452.327			431.397
174.551			382.402
467.94			263.24
99.311			248.584
276.44			279.452
457.889			138.822
177.121			139.751
59.627			159.156
428.079			196.565
237.748			157.918
180.637			426.002
426.231			197.049
627.429			437.662
465.37			486.326
444.681			254.456
614.319			408.967
288.025			85.989
480.658			153.391
537.003			400.357
55.152			136.125
480.584			153.64
499.679			219.471
69.231			266.375
455.791			298.524
55.779			392.126
288.568			356.841
144.929			224.633
480.887			159.812
108.846			410.78
119.504			221.113
447.352			157.891
452.787			219.263
556.819			230.549
443.809			470.957
848.167			432.391
415.531			124.857
78.781			408.298
448.412			276.908
166.753			648.575
653.775			402.737
453.619			285.612
71.915			260.375
177.702			141.989
427.433			188.664
74.602			435.391
467.19			174.362
74.903			407.39
73.203			955.294
474.099			418.959
313.624			244.545
248.992			606.842
288.617			321.355
368.077			470.255
145.09			161.2
417.769			419.894
261.422			173.527
275.157			147.214
784.667			224.874
85.92			404.164
271.263			169.028
450.989			199.532
611.103			241.623
1761.35			398.983
196.832			155.774
462.242			274.119
536.024			123.745
51.576			425.628
273.73			637.828
289.84			171.766
169.778			411.831
648.674			42.351
126.799			356.632
479.685			419.216
449.504			182.941
464.495			107.523
860.133			373.51
281.966			392.903
470.647			229.276
267.832			446.013
254.274			194.202
286.664			241.556
446.721			398.394
291.676			312.677
187.698			401.444
131.138			162.918
272.802			417.985
272.885			440.605
65.875			239.676
160.678			363.655
95.156			451.867
254.229			503.591
210.605			429.705
874.102			470.193
519.858			77.431
126.359			398.957
448.904			69.468
729.62			495.155
235.18			249.457
400.409			157.225
423.962			119.499
653.717			472.702
486.79			114.449
186.135			1362.52
421.99			105.769
457.512			182.821
418.732			102.23
402.335			411.763
465.95			156.124
143.61			362.885
467.428			310.899
253.291			225.498
241.345			1056.73
440.242			140.705
324.858			249.164
702.263			448.262
410.867			183.292
284.8			710.076
448.533			251.687
427.969			165.736
193.124			312.538
465.756			141.834
410.973			277.452
133.973			240.748
448.1			399.735
437.445			215.949
155.976			255.079
458.911			248.7
435.709			156.178
172.074			2887.31
476.775			238.602
501.726			411.267
261.282			191.692
463.37			192.99
490.866			376.915
82.875			565.674
269.357			225.117
258.278			670.181
218.93			243.623
445.786			252.788
413.905			268.417
48.684			239.498
136.887			159.389
268.559			236.102
253.24			230.748
256.5			202.635
95.906			436.072
301.382			242.823
112.708			158.789
155.37			149.109
271.867			143.574
99.047			183.763
104.957			165.337
672.53			247.668
96.662			421.208
488.436			144.304
264.767			163.602
246.076			363.403
607.664			447.89
423.705			488.544
267.174			480.963
466.837			433.558
466.078			175.114
448.955			140.56
441.533			248.371
417.874			153.005
444.244			358.576
436.272			188.944
87.249			148.783
346.626			236.215
230.654			150.828
258.935			422.684
642.428			62.198
420.225			280.844
477.658			815.066
183.624			200.777
955.435			422.322
259.574			329.84
265.691			146.15
305.672			176.227
972.171			147.694
141.335			266.681
409.897			258.428
272.594			227.707
426.809			394.513
601.07			607.928
452.035			187.489
434.002			601.591
423.752			411.529
450.484			661.773
276.395			209.64
309.073			200.15
423.237			272.533
426.047			465.895
219.78			381.195
448.802			729.769
160.904			136.606
460.491			456.795
347.861			256.629
173.836			421.933
74.804			255.091
468.643			186.614
486.39			389.932
113.396			156.932
442.946			150.706
468.664			416.712
449.517			563.924
283.505			83.424
456.715			402.267
287.1			286.284
455.841			407.599
249.704			494.228
123.335			430.878
448.77			188.487
57.441			258.132
453.475			225.096
207.593			120.473
121.047			364.432
123.442			251.903
197.416			241.125
252.675			672.956
414.555			378.276
473.729			64.455
461.934			368.486
593.052			293.798
279.146			215.874
635.525			485.527
434.817			230.411
286.846			661.289
376.613			247.941
437.719			285.701
622.994			165.97
67.79			199.77
441.024			169.042
229.529			102.204
264.325			242.878
458.776			83.943
445.048			205.563
86.377			374.32
460.789			135.94
487.021			180.737
252.553			489.039
410.217			175.855
53.224			465.954
444.207			159.625
461.285			420.033
464.198			275.196
68.181			425.003
266.716			259.087
420.174			140.752
505.622			172.736
995.818			231.432
456.945			478.754
434.513			411.482
450.752			257.426
495.027			247.834
169.056			560.496
430.438			108.766
479.187			432.082
128.654			205.553
190.497			189.678
628.719			237.3
421.627			129.977
155.257			277.889
501.224			457.121
42.715			325.926
236.771			329.457
482.231			406.524
474.187			989.591
412.613			390.077
423.123			585.229
405.065			488.119
410.553			197.594
838.207			451.282
450.617			254.222
269.154			287.396
530.984			392.339
34.095			247.231
192.714			153.332
422.569			161.835
161.182			98.451
200.409			251.24
468.67			696.287
108.212			382.188
254.089			78.663
210.499			413.485
420.606			259.04
89.579			294.066
703.147			408.309
147.825			436.252
258.476			450.76
430.319			56.37
220.499			253.906
254.287			251.693
228.83			238.392
187.163			796.848
392.31			133.378
451.979			155.373
426.889			104.993
127.956			175.575
234.647			422.652
428.775			218.9
486.567			355.818
455.589			378.713
267.445			159.187
42.044			146.666
115.425			379.709
271.158			474.913
43.261			319.008
270.812			388.861
287.078			1052.3
283.929			174.459
288.884			413.381
155.417			422.885
1008			301.523
506.995			161.064
259.096			351.478
458.129			260.536
153.8			227.614
274.76			257.589
66.283			88.791
253.038			203.282
427.144			178.286
139.234			426.756
249.574			157.555
439.22			224.565
434.433			212.494
318.987			266.93
482.386			128.576
115.027			81.058
167.277			429.328
616.179			102.673
173.496			388.909
464.669			431.834
439.673			133.119
258.941			403.799
220.844			319.942
417.401			425.639
685.586			90.316
211.06			414.939
434.954			673.648
184.687			92.241
102.068			406.996
86.381			174.034
472.204			372.219
271.229			112.679
1547.99			662.894
182.558			491.984
262.742			243.557
255.991			106.704
394.962			161.53
483			451.998
188.752			168.475
264.358			647.749
142.805			283.647
267.792			150.501
424.185			157.041
181.036			566.359
119.134			422.9
499.369			449.743
267.699			402.337
406.357			419.329
271.156			386.545
149.274			944.197
266.519			377.457
143.087			215.562
241.777			264.317
241.762			238.454
1147.27			213.787
404.421			114.043
338.921			169.9
437.425			230.437
95.418			151.05
212.774			358.105
445.621			395.819
405.45			47.257
506.094			264.796
160.253			255.729
65.189			312.179
673.921			166.198
134.739			258.18
467.668			412.574
92.594			249.521
119.873			157.411
261.508			359.852
417.128			403.039
646.131			432.971
430.641			302.749
261.945			105.432
415.268			238.35
423.88			605.707
180.395			475.719
184.663			137.999
166.954			399.489
811.615			223.244
447.101			155.836
123.141			173.629
596.107			246.001
933.752			400.634
123.146			146.973
481.049			253.015
174.894			258.364
247.365			191.636
134.277			224.434
85.65			408.357
452.614			228.908
184.344			168.785
579.845			420.309
766.9			179.922
257.065			568.106
238.702			192.249
568.14			151.774
451.004			263.216
628.367			402.328
151.317			376.206
426.139			437.305
315.883			517.628
224.551			243.385
182.783			438.115
589.373			166.76
262.559			272.227
160.393			453.22
138.717			187.81
279.151			432.237
146.23			148.113
537.92			130.662
471.443			248.43
255.563			225.892
460.487			131.31
288.643			187.599
225.105			264.983
285.7			173.23
449.732			207.196
808.751			413.272
992.264			461.134
472.352			346.471
252.566			282.963
474.057			408.676
79.261			134.404
138.732			873.671
135.149			279.913
1100.38			235.028
433.772			500.144
635.229			95.359
257.864			263.116
182.266			363.117
271.491			78.116
420.193			374.891
259.851			266.253
160.562			226.324
68.007			1016.84
180.782			150.691
234.852			694.04
166.301			424.119
170.684			425.399
438.196			296.43
149.963			360.869
100.048			238.457
487.808			299.369
278.15			799.1
402.36			268.22
464.106			218.111
247.253			195.253
456.332			164.471
144.231			252.01
488.191			396.658
131.697			294.924
483.277			150.109
440.605			378.679
258.921			133.942
264.281			283.825
447.427			156.351
131.655			230.689
40.17			404.487
84.198			265.914
272.199			263.407
47.831			728.239
68.227			463.627
729.052			182.077
95.249			91.095
401.208			462.754
423.389			195.743
461.166			120.102
419.298			261.712
70.769			421.744
397.393			223.152
672.081			163.876
192.277			402.022
386.624			826.027
253.494			349.922
242.447			153.164
157.235			530.428
70.578			65.824
145.692			262.892
454.782			98.557
267.122			727.078
639.208			230.365
431.005			449.609
443.671			103.632
365.324			166.635
210.608			148.051
411.006			404.306
229.057			251.894
597.769			249.954
960.447			104.602
965.661			168.497
176.115			63.608
248.093			181.426
1033.21			723.14
158.969			276.697
209.268			144.252
269.665			281.265
422.986			289.25
463.049			410.517
1043.18			293.904
446.814			160.761
414.996			371.178
101.247			425.752
468.82			204.864
474.434			289.478
355.317			136.006
204.742			248.058
497.807			127.696
80.613			639.314
444.952			144.522
285.288			170.147
602.52			767.297
97.758			289.001
1006.42			194.536
438.994			147.066
419.009			162.898
429.321			144.455
410.438			127.704
459.539			407.296
254.264			160.863
857.549			162.004
441.097			229.345
174.347			175.059
249.777			165.28
693.289			181.526
413.813			150.091
153.691			193.182
424.215			176.313
1054.24			456.761
104.309			252.199
278.424			170.403
241.435			157.02
455.315			201.606
554.825			243.137
484.055			292.458
894.379			201.264
272.145			135.873
194.228			667.622
237.176			201.909
891.808			101.448
456.897			362.805
532.916			180.253
458.657			780.691
280.986			390.201
260.116			418.433
671.984			268.319
244.788			179.425
265.633			158.08
237.422			185.432
259.29			423.308
439.119			278.003
258.298			139.954
439.635			300.992
158.579			213.034
1015.86			389.28
482.024			201.179
457.511			230.562
293.22			253.97
452.329			415.762
431.339			207.624
258.983			249.439
694.971			426.197
252.004			149.327
422.361			130.553
440.665			433.474
66.733			432.588
337.71			417.779
181.494			268.672
1039.37			263.741
105.47			964.891
841.365			253.777
478.336			278.384
128.699			1183.75
605.105			180.34
270.699			252.451
520.762			420.541
171.503			641.318
70.461			313.407
436.568			275.575
183.36			294.419
194.269			418.442
538.207			374.547
134.145			179.049
245.357			114.638
403.193			1297.81
594.208			248.636
745.776			265.748
416.228			156.728
435.863			247.136
636.114			128.819
174.918			118.331
418.462			232.589
279.9			331.736
453.154			410.015
631.056			571.212
472.237			146.118
1142.56			235.935
473.844			271.25
451.252			196.659
108.347			397.063
439.151			227.415
439.862			392.004
76.139			131.741
435.865			161.783
439.188			270.512
527.313			213.937
118.944			447.801
184.296			338.444
190.211			422.901
550.18			242.398
1327.47			178.361
163.109			612.897
75.365			256.746
416.496			214.99
443.785			165.008
407.027			543.046
489.632			146.502
249.203			265.804
455.305			374.585
456.785			257.643
250.929			564.689
479.11			740.334
248.906			222.166
407.101			858.222
164.907			246.129
452.338			154.233
439.815			345.974
441.72			259.544
193.516			401.395
120.244			262.534
254.943			440.5
75.927			401.989
423.325			351.282
263.868			252.448
47.813			176.102
511.819			267.875
662.088			170.534
143.481			248.75
1283.25			528.699
250.879			405.539
128.078			605.687
96.268			264.823
440.268			158.429
591.255			88.013
763.37			242.725
90.294			269.938
249.424			250.739
74.385			384.859
430.387			283.109
888.847			250.378
986.271			116.743
429.805			147.247
426.756			238.312
640.569			149.608
182.019			1141.09
82.735			290.492
279.474			433.92
505.322			138.829
455.126			398.207
189.566			408.245
161.625			445.529
276.389			273.651
567.02			248.449
285.514			227.405
945.87			348.677
432.7			244.882
268.899			267.678
654.724			217.115
429.809			388.516
258.535			418.425
617.051			509.143
344.729			233.471
595.596			300.514
114.774			152.965
474.015			267.816
146.193			299.686
454.807			213.083
110.69			472.135
492.07			230.211
408.873			429.953
258.727			182.124
208.376			436.024
261.939			147.748
540.116			198.746
813.359			380.948
267.333			263.975
464.346			237.202
253.78			120.733
454.22			334.492
194.975			250.302
535.91			68.476
470.199			392.914
462.513			373.112
491.863			278.147
115.963			646.503
435.94			714.47
620.483			261.95
400.71			95.357
85.75			230.965
416.327			466.806
270.433			252.547
420.206			213.386
89.96			278.009
463.998			188.428
209.787			194.842
408.661			401.67
206.412			383.623
449.585			401.993
196.274			280.292
205.005			142.46
272.958			411.707
440.678			262.481
393.652			111.349
436.7			192.326
429.486			412.703
423.12			235.784
444.033			162.723
506.508			146.55
147.171			77.558
95.41			231.697
460.362			132.383
427.146			468.679
269.162			426.794
481.367			254.841
422.791			490.22
108.023			184.874
523.188			429.487
419.034			243.11
181.779			165.424
238.078			219.509
468.872			57.24
108.7			139.862
473.975			88.987
471.172			260.515
275.311			139.834
465.659			425.6
253.228			799.243
382.279			333.865
138.582			360.745
446.781			416.57
226.2			400.185
122.731			260.023
270.771			283.918
247.966			261.48
404.36			377.142
283.932			415.541
241.983			456.953
385.629			395.901
256.579			300.832
589.323			620.757
423.819			144.662
463.71			258.458
350.026			157.765
328.935			449.642
435.22			137.674
427.75			257.51
239.477			218.222
61.672			159.554
143.284			608.756
333.074			177.192
440.871			409.757
263.612			424.843
614.475			386.697
460.595			414.826
157.902			211.495
262.769			410.192
882.262			233.448
262.094			267.774
464.421			416.75
430.997			222.413
441.129			235.628
236.972			303
400.049			138.82
907.995			248.727
436.668			228.991
449.326			247.55
756.327			252.306
1003.03			142.561
243.393			107.456
264.883			227.616
1195.33			511.265
266.456			137.832
264.687			147.616
120.603			211.236
450.267			134.809
429.821			491.589
602.405			383.518
438.342			175.601
286.116			297.534
1155.85			386.468
146.177			235.929
422.397			393.718
282.976			402.664
454.675			442.009
608.22			582.034
264.406			434.975
459.018			264.565
444.374			237.484
429.002			310.531
256.501			413.517
74.186			149.386
412.62			236.623
124.51			179.059
419.628			169.776
228.541			262.352
269.64			553.169
436.652			627.106
700.244			824.143
432.993			479.805
50.97			241.702
257.276			396.174
252.705			163.778
81.884			455.821
441.528			371.127
284.303			371.337
85.863			579.82
459.547			282.26
143.953			569.8
150.667			368.994
532.647			179.637
381.87			351.508
457.782			66.396
160.793			247.631
640.24			472.115
442.406			176.503
440.538			305.027
452.4			117.791
443.408			252.161
741.317			448.107
456.801			215.529
240.535			373.773
217.492			279.117
890.755			390.482
438.998			227.501
240.182			230.451
73.618			253.173
83.493			380.44
170.163			475.179
556.087			370.817
258.661			257.188
411.089			266.714
156.393			247.208
270.454			248.664
91.264			256.967
175.699			349.988
647.478			187.678
198.934			138.603
448.242			418.194
446.339			212.509
235.633			202.312
160.976			466.539
420.812			464.176
451.398			138.738
204.012			386.429
258.036			176.087
246.902			394.36
245.893			491.167
241.438			243.097
250.053			262.49
692.27			141.617
450.515			150.75
244.651			445.11
382.144			303.861
456.516			366.734
398.135			79.435
253.687			448.397
229.443			151.625
60.173			641.712
546.983			141.568
464.079			424.294
130.443			116.976
432.217			88.776
275.786			181.56
442.852			251.966
414.605			132.531
279.141			290.77
403.183			439.256
441.522			119.943
260.34			680.002
256.982			100.881
257.424			152.858
287.909			113.498
435.503			166.807
87.422			85.765
159.068			228.032
112.481			415.676
465.591			246.023
170.261			266.866
239.279			150.415
439.78			225.049
442.3			173.787
236.802			396.005
280.063			260.612
234.097			159.59
281.872			246.871
918.572			150.069
77.058			155.401
456.758			397.472
447.359			166.772
412.1			74.741
660.761			264.504
545.889			210.939
423.688			821.436
256.609			432.056
269.342			265.966
560.244			185.934
436.759			419.87
722.51			236.194
254.139			150.992
166.769			379.003
620.779			288.091
317.475			60.391
68.971			439.028
435.233			275.98
564.095			147.848
446.133			241.926
472.948			143.098
116.797			227.265
415.269			547.53
438.295			237.202
266.264			196.624
177.5			169.99
170.822			246.419
271.287			191.921
244.054			761.723
134.049			261.141
435.307			138.986
577.18			288.383
493.794			164.702
259.842			156.921
248.05			504.717
416.169			269.739
451.787			127.301
259.323			457.125
408.193			151.82
180.431			507.607
428.446			398.678
437.25			262.905
204.32			170.519
145.877			449.163
1090.23			513.717
144.451			139.397
409.258			437.605
846.3			242.714
150.966			223.177
231.029			583.563
147.351			391.149
258.806			238.157
412.159			396.742
270.725			134.833
1452.4			234.472
684.966			395.507
447.416			199.654
178.524			168.734
332.168			247.146
389.664			185.282
343.78			498.428
482.16			200.771
417.384			247.532
323.451			576.794
150.553			218.577
431.293			180.314
272.286			413.393
154.165			249.099
425.544			327.309
196.884			151.249
451.102			362.521
439.994			171.315
658.047			417.182
443.557			413.784
441.402			551.686
441.582			196.967
456.51			136.747
595.487			307.273
742.532			104.421
459.496			420.174
678.971			123.349
165.606			149.155
439.246			102.871
471.377			583.073
229.02			61.403
428.479			109.348
878.54			149.729
394.383			258.154
443.385			225.178
410.694			167.708
426.249			425.238
471.056			169.44
456.586			214.048
496.018			414.716
420.982			190.073
266.575			408.751
426.169			248.979
579.712			403.391
516.514			167.339
286.731			396.832
467.764			387.7
51.907			558.667
245.432			200.725
884.775			202.607
286.392			104.681
648.944			753.39
264.143			440.441
309.158			241.908
466.459			445.624
475.885			1158.42
173.837			297.069
67.277			242.139
421.225			373.545
454.77			613.368
434.174			140.228
422.001			360.451
653.894			749.759
262.43			235.319
435.758			162.654
444.82			178.514
384.265			181.223
270.653			121.891
280.181			438.034
470.974			276.656
36.911			207.14
160.127			380.957
36.619			239.509
446.615			247.968
404.014			258.655
267.51			165.537
425.003			180.402
242.827			256.518
430.216			284.554
571.591			221.371
238.972			247.803
440.725			159.444
671.952			213.932
429.759			232.599
428.112			479.208
644.953			225.935
407.371			191.105
281.47			539.133
451.569			432.284
465.352			608.211
431.881			409.874
435.854			315.334
59.713			385.977
267.397			658.692
739.675			457.069
412.238			408.307
222.635			251.895
90.969			265.223
107.676			258.206
708.807			256.771
437.413			381.573
691.628			267.794
886.548			403.691
463.541			404.532
265.541			282.082
409.117			121.31
454.867			187.202
187.257			176.766
413.064			165.432
389.234			245.811
274.435			394.298
291.757			125.506
453.895			95.594
433.05			194.42
167.637			158.454
1088.24			456.499
471.396			147.923
410.855			272.359
820.131			236.433
399.143			429.667
416.417			250.734
87.139			477.968
58.918			285.153
164.966			263.77
141.028			439.568
411.429			96.902
575.931			237.32
379.78			236.984
388.766			408.067
102.081			144.106
89.772			2056.86
138.322			253.785
81.444			699.557
151.998			279.783
427.518			392.124
460.598			248.092
681.062			159.224
412.332			426.618
413.403			369.43
424.085			260.454
629.677			373.29
444.901			434.682
621.658			448.561
417.996			197.066
448.074			231.463
469.239			205.428
277.109			466.621
808.478			212.241
220.31			104.021
441.573			129.131
423.514			233.089
402.711			263.282
448.717			173.841
631.962			582.899
640.84			270.265
568.036			129.846
770.442			173.345
440.012			134.921
210.104			450.53
251.653			269.98
457.754			357.89
457.359			193.324
164.972			251.921
497.269			158.571
420.365			95.857
436.499			275.218
828.068			412.154
410.863			528.941
230.27			238.492
442.793			318.447
405.706			678.086
423.422			196.469
423.604			162.846
157.09			165.651
435.868			118.474
436.845			169.068
605.795			264.597
361.142			70.804
264.309			415.142
105.267			266.872
64.478			112.608
437.941			156.422
416.525			212.347
88.558			818.562
140.843			438.388
166.642			472.745
469.961			177.675
417.621			390.081
608.767			562.429
164.052			238.314
447.094			241.641
180.774			151.794
265.95			124.636
187.26			59.062
417.386			54.947
429.62			203.729
440.923			224.896
494.701			224.8
253.745			412.574
145.806			277.822
433.562			258.857
550.665			262.423
367.659			296.323
142.12			224.494
175.619			172.267
449.011			113.02
413.928			145.931
250.137			168.241
70.099			136.461
292.711			139.209
436.237			140.354
603.363			232.879
429.257			141.097
429.228			238.181
1237.98			174.578
143.339			432.424
428.235			112.953
344.529			512.585
601.433			196.372
439.23			285.625
395.99			147.092
460.519			364.396
1454.02			236.216
422.583			443.434
452.813			78.74
605.906			147.636
416.824			417.134
256.081			221.684
45.379			927.451
466.527			57.722
406.734			382.131
441.908			418.203
158.653			128.832
1527.09			276.926
46.171			913.871
1216.99			145.385
228.386			299.168
270.021			127.366
137.895			272.755
551.137			397.477
62.132			383.638
100.762			322.385
240.866			391.565
238.892			145.234
36.244			137.691
410.507			202.468
144.951			159.379
465.143			574.467
632.691			226.021
293.072			154.13
246.368			163.964
438.507			288.336
80.315			196.254
459.814			327.66
66.604			402.782
74.502			445.969
478.227			246.651
442.681			160.833
286.525			159.849
264.869			606.696
454.085			284.884
419.413			302.932
34.424			257.946
425.293			157.608
453.271			419.057
236.292			272.594
451.853			396.053
133.469			84.868
622.009			187.507
191.01			190.541
431.58			648.198
444.685			215.017
341.995			403.212
418.86			72.16
451.395			108.498
235.48			421.931
414.646			404.289
406.004			201.259
1089.18			263.33
543.922			412.809
573.99			123.129
500.861			178.875
53.1			153.851
144.061			416.527
99.689			223.986
94.124			438.287
459.354			160.919
417.88			79.362
260.541			81.698
450.634			199.076
167.428			392.673
447.781			136.435
460.771			320.599
159.45			161.606
811.563			169.101
421.104			177.161
610.504			165.337
426.921			562.725
70.414			164.891
433.177			440.767
269.793			423.018
224.968			161.64
463.869			1508.62
473.417			430.49
273.904			433.404
409.034			60.423
451.287			187.352
640.97			166.964
644.905			167.82
414.54			607.902
77.232			69.061
471.844			93.853
231.788			214.813
418.277			98.292
206.301			375.662
623.659			54.575
408.045			458.364
266.364			499.318
50.145			563.12
170.684			187.902
437.319			748.988
430.959			171.256
418.165			367.194
365.537			147.386
300.427			105.67
391.428			192.102
262.705			205.362
469.187			231.525
472.604			197.829
163.857			76.957
409.37			389.989
429.114			161.081
238.355			415.133
263.536			172.103
272.77			413.21
633.682			149.921
132.246			210.408
691.099			233.907
443.117			173.562
431.105			142.052
351.734			89.353
504.405			167.562
156.486			64.862
157.089			1280.57
435.698			417.267
443.295			138.257
615.928			647.688
596.356			276.092
578.705			132.973
432.633			366.823
1082.95			194.504
408.457			407.726
467.643			424.918
58.051			270.186
429.785			320.524
416.032			410.148
442.142			102.527
77.227			163.521
847.296			583.269
448.884			301.051
753.726			268.701
1450.26			156.538
149.886			274.645
447.737			269.987
885.529			194.801
464.088			261.636
485.047			50.536
130.264			378.654
263.574			179.436
414.287			620.265
147.807			232.404
264.714			304.51
222.913			414.657
248.119			383.832
322.139			55.389
847.746			239.547
253.193			426.665
424.334			204.987
399.859			414.912
498.757			107.197
182.041			489.843
74.045			269.036
181.017			405.774
854.702			60.435
461.684			569.202
470.412			148.15
490.397			131.865
404.408			117.554
423.662			144.61
584.812			240.833
435.15			159.235
253.536			209.66
580.377			118.498
337.647			207.086
254.058			83.866
273.947			241.249
407.018			150.297
445.888			250.07
433.014			124.988
386.115			54.457
417.02			121.059
857.485			247.176
135.599			105.741
1207.87			732.497
419.591			151.993
402.957			410.026
714.414			424.553
393.501			467.269
443.994			412.9
260.26			126.798
256.857			283.748
141.115			100.192
753.864			468.877
464.997			216.216
628.561			268.687
97.654			294.716
185.741			407.87
434.151			97.81
436.091			586.528
855.766			171.073
446.648			53.336
452.807			216.449
431.374			160.787
411.442			454.227
152.797			117.528
464.539			421.628
357.144			268.594
442.378			122.953
968.466			170.699
1165.81			270.093
269.276			257.055
139.284			100.752
253.578			187.766
840.473			171.339
161.141			435.247
435.222			431.923
233.558			444.239
42.966			226.864
485.909			184.628
246.147			421.014
418.841			445.955
259.012			159.759
399.27			107.892
396.25			119.595
728.256			285.195
131.587			264.113
37.405			255.837
58.823			271.679
44.082			130.416
433.705			149.199
51.515			66.408
460.098			65.51
334.384			419.871
257.928			160.819
598.963			255.225
226.828			247.517
440.04			107.914
246.632			72.78
285.702			113.972
430.667			59.268
432.367			259.474
428.465			553.545
263.518			254.948
438.402			138.22
88.705			180.469
270.512			161.352
245.671			411.337
89.964			138.846
242.403			255.072
48.508			960.345
863.919			158.396
523.453			219.676
458.366			129.899
190.282			209.055
600.031			594.303
773.311			270.788
845.267			173.185
486.934			156.488
505.819			410.04
430.677			340.81
598.508			224.889
228.449			144.938
425.874			116.733
415.412			403.216
342.152			285.337
258.118			462.416
444.337			171.315
452.624			317.699
160.351			160.138
96.192			177.318
446.68			452.532
438.147			184.558
432.9			270.596
40.789			188.162
61.722			469.095
635.751			261.76
510.094			236.031
448.291			248.388
781.017			153.927
276.803			254.478
240.395			270.576
167.141			259.861
159.823			244.613
967.854			595.567
99.196			278.157
440.645			161.047
415.192			382.854
464.565			275.24
449.143			172.206
518.542			192.079
427.184			409.163
586.245			404.937
426.272			175.312
193.188			390.199
462.555			423.135
246.31			245.431
1327.34			280.937
596.214			161.559
207.821			229.308
648.944			255.055
723.112			131.462
461.526			87.417
569.671			190.007
435.631			481.769
166.129			180.14
882.219			135.159
460.584			245.633
486.103			221.364
179.327			428.932
263.612			404.751
240.703			257.21
165.946			235.114
412.101			439.763
435.055			262.967
155.5			119.4
441.423			157.188
277.588			243.35
37.501			153.599
601.801			116.233
243.485			260.256
409.972			397.458
201.674			169.692
243.683			272.965
86.653			238.137
237.889			107.254
382.126			72.897
427.524			305.197
660.401			62.103
395.58			192.896
260.808			288.197
624.493			415.002
413.539			390.901
737.852			254.147
436.387			266.256
187.848			283.932
447.566			333.507
545.726			409.984
529.945			230.153
241.917			383.63
133.382			255.786
606.947			200.894
460.767			173.758
241.32			249.992
648.183			234.469
433.223			258.336
437.94			123.603
248.889			145.613
598.336			147.365
152.821			292.245
47.451			557.49
406.807			104.669
439.409			589.41
421.391			226.948
420.615			156.255
409.836			421.283
861.885			557.738
413.204			425.15
464.517			162.246
486.637			162.099
155.273			240.693
43.427			141.168
222.73			1075.26
438.112			1024.39
436.869			140.918
83.465			187.724
660.777			266.436
85.593			244.803
890.979			132.255
81.843			260.533
814.542			148.38
274.83			92.948
233.319			244.863
474.839			146.706
225.289			175.381
243.275			377.221
733.5			246.502
258.221			437.377
487.291			135.861
418.321			245.411
391.378			429.72
852.181			639.871
250.431			141.82
172.595			156.237
269.713			54.103
75.174			147.914
423.907			625.251
277.717			141.745
427.654			93.679
257.801			271.006
441.267			112.861
61.622			393.073
658.745			84.735
502.887			97.858
88.055			250.119
93.528			153.399
452.549			679.316
139.612			244.185
444.724			100.004
201.61			442.856
443.169			257.009
409.741			110.31
410.208			233.318
504.493			226.595
431.837			184.602
494.291			207.024
429.075			170.432
161.725			161.944
[truncated: 40,995 more rows]

## Sheet: Figure 1g
NPC mole fraction
Mole fraction no crosslinking
												mean	error
subcomplex I		0.350736	0.359238	0.360658	0.385695	0.388835	0.390228	0.337338	0.328133	0.374927		0.363976	0.0226435
subcomplex II		0.421703	0.420684	0.423329	0.381361	0.378072	0.374899	0.426794	0.443606	0.419307		0.409973	0.0249961
Full complex III		0.227562	0.220078	0.216013	0.232944	0.233093	0.234873	0.235868	0.228261	0.205766		0.226051	0.0101635
Mole fraction after crosslinking
												mean	error
subcomplex I		0.264313	0.156086	0.236206	0.293561	0.183103	0.163308	0.12856	0.151529	0.191897		0.196507	0.0560914
subcomplex II		0.209296	0.278601	0.247637	0.277951	0.280003	0.260418	0.2975	0.289699	0.244507		0.265068	0.0275894
Full complex III		0.526391	0.565313	0.516156	0.428488	0.536894	0.576274	0.57394	0.558772	0.563596		0.538425	0.0463595

## Sheet: Figure 2d
APC/C mass lists
Strep 3		IEX 32		IEX 48		SEC 9		SEC 10		SEC 12		SEC 13		UBE2C		UBE2S
1159.33		840.754		1186.02		1136.7		641.681		627.137		610.263		1200.11		1325.22
1170.21		679.886		1820.11		1859.39		649.417		702.432		672.821		287.617		1362.45
627.104		549.449		1156.53		2337.19		309.341		638.548		598.564		1267.45		1390.95
1168.12		571.468		2225.4		460.31		653.827		735.752		1172.13		245.731		1323.9
638.116		613.261		1101.62		262.162		1133.99		684.681		669.105		1197.79		1348.84
285.134		1285.96		804.091		1109.16		887.115		679.112		470.675		339.437		1277.69
635.026		646.478		1489.68		1182.91		1124.92		1198.99		668.628		1194.05		1274.91
605.361		1120.9		589.123		820.083		1127.86		626.97		644.314		168.476		1533.39
657.288		237.22		1148.11		1170.41		711.08		531.026		675.795		247.877		1341.85
1426.07		834.968		786.326		626.95		1049.59		666.671		716.966		1179.11		1380.31
564.618		631.485		2316.42		719.198		843.698		620.341		608.394		1274.96		1313.3
681.269		619.347		1220.87		1183.65		1060.7		663.048		610.745		437.63		1261.95
1090.25		2110.61		459.359		512.524		899.172		656.978		375.168		1264.88		317.13
616.771		661.545		1123.25		1135.9		866.213		633.411		614.4		1239.3		1445.35
677.424		630.409		1102.61		1103.97		708.483		649.209		693.758		218.727		1362.32
1118.72		654.525		2263.72		644.378		2262.43		627.381		601.75		563.077		1339.1
482.249		496.163		612.182		1137.29		1144.6		1167.43		682.85		1122.71		1293.22
2270.26		627.719		669.827		471.554		1210.22		627.909		677.004		1159.92		1379.45
565.992		631.942		757.299		1131.5		671.497		655.394		606.941		1308.56		1290.99
1114.7		1711.05		1840.19		1199.03		918.225		659.963		554.745		1295.48		1543.39
1237.3		690.537		640.711		1147.16		1149.63		645.765		438.628		1249.81		1348.99
664.399		662.424		1112.11		1126.29		808.348		695.132		685.519		1164.95		1258.22
623.308		523.74		658.481		1136.41		671.71		680.899		680.388		1203.96		1388.54
191.962		663.364		1106.24		674.936		461.218		637.097		671.61		1231.13		1265.02
660.318		615.276		618.968		460.334		1129.73		679.753		950.308		1229.55		1353.5
629.112		596.731		539.022		529.019		564.414		600.088		617.907		1351.38		1435.1
339.047		687.964		1181.48		1128.59		1129.98		676.389		662.788		1205.18		1383.99
810.575		644.559		1123.2		650.273		523.433		676.531		655.536		1188.2		1546.52
661.567		1085.98		2275.86		1086.49		1123.78		615.374		679.399		325.83		1256.17
639.229		1107.38		775.599		2272.5		616.05		613.931		620.366		341.714		1411.37
627.451		677.617		1117.94		1089.84		655.9		751.085		640.999		1283		1351.52
659.644		661.498		2260.91		456.753		1148.89		690.312		496.169		1237.36		1278.26
466.688		1045.22		1184.48		2310.13		789.346		702.637		676.413		1282.47		1285.68
648.007		651.838		804.591		884.537		1132.93		654.529		659.99		1216.57		1318.3
481.055		966.302		1576.07		1521.18		1140.35		770.592		484.098		1127.44		1355.02
632.843		697.635		621.594		554.32		641.595		663.183		708.843		1194.63		1335.94
1136.25		425.447		1094.75		1070.52		1218.34		600.118		719.029		1186.65		1392.72
636.601		1061.78		396.408		1117.58		2351.77		632.242		2513.23		427.308		1438.19
866.427		754.952		337.587		2300.5		2466.89		667.459		784.811		1207.27		1615.82
749.529		1056.42		1124.9		1104.85		901.376		641.756		634.045		1285.42		1422.15
777.202		1117		614.378		1413.68		455.671		666.574		622.755		1292.03		1511.27
593.875		1391.02		292.849		1103.06		1770		655.375		672.821		1347.84		1410.8
599.057		622.333		1508.24		1239.55		1058.49		2332.16		511.322		1308.94		1402.61
636.764		645.272		606.825		1173.41		1355.36		684.793		776.427		1264.71		1116.74
668.683		456.146		619.567		2296.52		718.305		649.426		666.156		1166.39		1102.56
699.849		330.71		822.652		283.752		1133.09		672.863		639.327		1285.14		1413.82
633.266		639.966		453.959		770.815		492.441		811.202		642.673		1211.25		1350.9
628.3		472.343		358.983		1155.05		2251.81		652.87		667.281		1322.14		1251.59
621.753		620.197		301.652		1175.75		1121.64		644.052		694.098		1176.91		1369.87
246.174		653.353		643.606		1081.3		539.936		624.939		630.582		1220.19		1472.76
698.789		645.467		380.735		428.691		1133.51		1162.74		1173.69		1169.49		1387.52
649.277		2584.73		558.835		888.374		1071.13		620.099		483.658		1356.36		1325.64
593.565		1021.63		1718.13		1128.86		1103.84		602.299		681.932		1238.96		1219.38
1095.61		1509.04		697.68		625.928		645.131		649.204		682.789		1208.33		1238.81
684.963		577.966		744.472		1114.57		1157.92		1195.51		757.811		1223.85		1265.57
1138.31		665.896		1138.58		450.606		1185.08		707.283		674.522		737.138		1303.62
948.106		515.338		2223.08		720.392		584.872		586.168		2664.3		476.819		1331.03
655.697		474.448		2261.84		2738.09		1060.85		661.942		619.842		1370.39		1347.19
1025.36		282.338		651.332		910.085		512.787		667.9		659.211		1199.58		1490.87
695.4		2895.08		1169.31		1185.58		1159.16		647.769		621.088		1301.37		1372.86
655.32		651.031		2394.92		1136.99		1138.72		557.575		671.164		1369.34		1352.52
639.288		278.587		2356.03		1152.48		806.076		773.718		708.132		349.312		1361.14
661.19		564.058		641.907		689.905		2139.62		575.387		607.844		1155.5		1439.1
1093.88		631.602		455.784		934.7		1626.92		660.636		693.253		1269.23		1251.47
647.838		828.994		209.449		1470.31		997.766		616.187		639.637		1158.19		1329.7
392.679		625.993		1002.65		1148.9		658.515		708.295		700.282		1247.91		1566.09
813.736		918.683		999.442		853.958		974.697		664.481		643.254		1149.42		1409.63
641.32		640.004		262.965		287.099		1187.67		675.473		623.986		1232.64		1396.24
715.23		631.739		830.115		1167.41		1255.98		638.257		628.865		1199.58		1360.32
622.784		609.79		254.47		1164.09		635.782		478.054		717.881		495.363		1420.34
652.539		663.933		1362.62		529.945		1223.87		1245.92		697		364.021		1393.08
1389.99		491.465		667.684		939.917		1075.68		656.236		673.29		1198.23		1298.21
618.02		932.834		1062.58		1174.02		518.485		688.975		667.92		1349.9		1693.81
631.716		621.763		566.58		649.278		1116.01		501.635		1144.6		1292.8		1226.19
1174.03		635.642		1133.48		1464.45		850.736		1204.11		744.192		1225.48		1330.41
697.571		643.299		1099.65		1187.48		990.856		647.644		2168.75		1231.76		1391.16
641.827		1163.16		298.032		1181.48		518.08		662.214		665.504		188.694		1459.25
602.747		620.812		1145.42		763.388		1132.47		669.244		624.079		1129.24		1359.37
661.201		680.396		1154.54		1102.95		1159.62		321.2		757.074		1344.27		1365.47
600.866		698.418		485.812		2374.22		335.134		627.734		679.106		1030.9		490.93
309.151		605.116		474.602		1131.14		430.626		1127.25		591.201		1270.34		1305.24
596.498		603.089		2279.45		1106.28		1141.16		1079.73		506.722		1241.03		1322.18
524.844		364.566		1189.79		613.292		744.246		462.744		2703.29		560.743		1352.88
1109.46		468.818		1100.92		990.834		471.224		635.464		627.014		407.612		1597.33
665.734		606.913		689.53		1139.75		2186.22		500.674		1342.94		1278.54		1752.68
620.746		661.3		815.484		1139.49		1111.71		672.759		551.481		425.276		1332.5
424.911		894.367		631.521		660.787		1109.86		1205.31		639.348		1161.12		1391.51
674.25		610.691		482.577		2261.26		829.04		655.875		671.882		1241.21		1381.12
1286.05		183.802		1178.61		1092.7		286.602		2489.87		681.171		1259.24		1337.59
803.981		618.239		1151.25		1002.4		606.455		1252.64		670.745		390.188		1307.46
598.615		341.402		764.013		1120.77		1048.94		663.01		590.941		1130.62		1385.1
693.043		1086.54		1169.64		751.221		1144.63		690.438		653.6		1252.23		1199.2
548.291		521.356		796.233		1170.31		1170.35		615.919		664.401		240.269		1346.19
826.178		688.616		1115.59		824.714		1177.76		758.414		694.012		1257.47		1307.76
832.8		606.909		2064.51		1123.7		1178.08		1140.61		486.352		1741.65		1325.69
1568.73		616.201		973.211		665.706		666.45		701.802		600.61		1259.16		1288.19
629.002		660.454		800.771		654.968		2246.86		608.586		571.046		1301.02		1422.83
1113.1		613.209		414.239		795.64		656.735		685.696		551.882		1240.61		1304.32
625.524		643.552		2224.03		1114.39		1148.13		599.174		478.171		1263.55		1247.84
1761.05		623.109		630.184		366.688		1119.93		636.513		1228.86		1241.22		1311.19
662.465		829.902		746.551		1065.46		1180.86		675.066		618.563		932.132		1422.63
642.781		312.549		575.32		1092.84		684.715		659.419		615.468		1263.5		1474.48
655.42		717.826		599.024		2261.26		1179.03		668.981		486.277		1308.44		1333.39
524.852		1121.07		1135.53		646.754		1110.91		605.026		659.097		1000.4		1193.98
530.226		635.322		1070.8		1143.12		2274.94		486.471		720.677		438.319		1283.21
656.021		612.122		543.158		1252.21		1151.17		1293.78		668.108		1191.45		1454.86
1190.67		714.212		741.766		1096.95		1143.63		639.281		597.248		919.06		1464.21
1302.95		719.628		2265.82		1117.31		847.273		668.994		654.121		1094.47		1364.31
1110.75		657.207		608.097		787.553		1423.21		2308.76		588.225		1237.53		1347.5
287.106		745.144		596.266		1200.97		1066.96		642.799		632.564		1212.99		1480.64
625.708		2727.26		647.477		1093.75		663.368		562.537		675.708		1248.92		1366.04
711.796		631.458		506.619		1047.47		535.217		1188.93		648.506		1372.37		1358.33
567.077		438.79		796.498		1194.23		1254.73		638.877		666.969		1237.92		1535.68
627.791		622.908		444.784		1261.09		1149.7		751.896		516.279		500.762		1363.94
681.671		675.82		1093.86		1066.66		632.657		569.187		669.752		1098.61		1373.02
946.341		631.797		780.758		978.21		996.574		607.72		514.375		1206.28		1287.06
492.59		666.627		642.542		1091.05		479.917		818.483		543.1		1047.96		269.02
457.102		640.369		659.018		387.96		1115.7		746.471		611.958		1279.65		1430.59
1129.67		1103.31		509.247		392.645		560.799		689.139		632.679		1236.27		1364.32
472.406		629.583		1132.4		778.651		657.571		687.348		512.462		1214.76		1229.44
517.025		1132.8		1129.58		1142.64		686.994		704.892		627.807		648.924		1134.53
649.835		1078.18		482.797		623.414		451.01		644.379		592.167		862.11		1317.05
2121.73		656.3		620.151		1032.33		1136.73		663.346		632.928		1188.7		1376.77
2678.98		647.193		1229.65		852.705		636.6		1018.37		461.224		1195.26		1413.64
648.327		508.888		753.485		689.353		663.575		645.552		647.725		1258.86		1249.44
636.499		318.201		961.524		504.178		636.09		2318.36		779.259		1327.34		1300.28
559.833		611.732		609.895		1103.97		1221.15		634.984		622.91		503.303		1287.64
1131.38		453.909		480.869		1353.39		1069.13		647.305		639.588		1275.48		1387.15
1119.25		677.184		480.19		976.788		1126.78		675.076		426.867		1263.62		1326.74
1104.09		434.968		321.565		1032.43		823.931		614.83		656.449		1221.53		1272.28
687.183		482.987		1143.73		641.206		1206.88		668.757		613.489		1257.41		1362.44
1128.29		2343.23		610.237		2373.58		2304.39		618.815		683.566		199.17		1567.58
664.493		1165.56		457.632		1119.91		1159.24		641.51		621.481		1262.5		1377.01
600.785		996.39		310.048		2123.53		1147.2		632.456		642.447		1408.66		1343.08
613.247		636.108		1977.48		1116.16		975.718		860.474		651.936		1425.89		1290.66
627.614		1109.55		1146.48		1142.37		1221.93		648.42		592.045		1219.63		1308.74
1130.43		619.007		453.544		768.305		1142.45		758.008		683.878		1159.22		1519.79
963.255		652.1		1099.85		311.634		1149.54		1719.26		544.403		1283.93		1412.25
616.315		1076.01		1099.55		1160.8		1103.14		722.142		755.144		441.873		1360.74
633.527		571.714		1144.95		625.376		1125.72		686.237		779.877		314.998		1113.66
1178.85		854.11		543.27		1174.13		1154.31		640.37		667.078		1280.68		1335
278.675		1093.43		743.949		2288.15		940.268		849.825		621.945		1316.17		1380.13
688.609		676.1		1136.26		1044.94		988.524		637.766		590.34		1272.41		1363.63
460.182		610.393		1730.04		1093.36		1123.91		645.308		647.632		1311.53		1370.51
822.451		609.257		1169.61		623.313		650.704		621.07		752.105		236.235		1346.9
639.295		2385.3		1126.72		568.526		997.227		675.931		703.799		1180.45		1429.46
2263.2		1154.23		503.201		1069.84		785.345		646.88		602.042		1332.73		1518.39
660.382		2648.88		1138.94		656.114		553.985		1141.37		552.842		1256.14		1402.86
592.629		608.154		1079.01		1111.45		1144.81		650.092		691.626		1298.11		1272.95
1157.55		628.408		774.25		1148.15		815.902		646.758		603.478		1210.12		1336.19
659.107		628.437		1070.19		1734.63		1160.65		683.839		655.96		1322.05		1396.15
652.352		1098.96		665.729		806.355		325.843		648.711		576.77		1061.54		1535.4
649.502		629.655		1130.03		1286.27		651.62		665.187		627.089		1201.95		1453.87
656.265		651.605		1071.11		1220.61		1050.49		634.335		865.138		1255.6		1365.81
749.538		645.582		1136.19		1229.55		476.675		667.843		647.31		1235.91		1344.47
643.546		1683.11		719.423		308.594		1172.6		625.352		737.315		482.905		1329.25
2253.22		726.26		1113.62		1190.6		1139.44		677.403		511.389		257.736		1271.63
651.694		633.948		145.756		497.598		1095.97		1165.68		657.504		127.135		1251.74
656.688		647.771		1137.53		2282.57		786.146		1316.12		682.164		329.357		1495.58
1087.76		624.559		747.422		1285.15		949.947		645.177		622.891		1227.47		1347.1
1195.64		648.786		1147.68		1189.33		865.567		700.755		647.435		1155.06		1364.36
730.039		965.502		279.105		1168.02		669.3		686.583		711.627		1287.08		1345.66
2224.32		610.468		318.217		1548.22		1675.32		722.883		642.357		1251.12		1346.69
653.984		658.598		1166.02		779.689		613.157		1134.44		419.59		2267.79		1540.81
1219.35		489.461		587.486		2319.07		682.614		660.337		773.347		1158.81		1345.16
814.489		493.036		270.986		438.027		1056.16		687.978		690.798		1314.71		1325.04
637.791		720.352		663.985		1235.79		1212.56		688.131		701.591		2957.4		1637.45
662.263		949.818		916.328		463.633		1088.29		681.821		607.69		1448.82		1311.5
619.981		644.951		736.264		1133.07		663.951		671.376		743.784		1281.8		1367.82
1154.96		470.119		653.594		1191.99		697.223		644.556		654.307		1342.92		1370.94
674.998		325.277		1181.11		639.506		1116.55		635.128		686.199		1246.72		1397.82
940.136		605.433		376.846		1151.93		342.51		659.804		693.436		242.373		1349.29
2263.58		1687.31		281.58		1118.83		603.969		649.386		496.061		791.354		1333.55
660.361		1146.46		290.337		1047.14		1171.91		662.934		627.767		540.153		1383.46
616.134		535.012		537.529		1045.82		1444.33		881.796		666.462		1170.12		1309.4
649.564		640.741		1540.2		781.098		1224.43		479.912		642.206		992.435		1250.03
733.221		842.633		486.429		1122.5		578.047		663.385		684.393		1183.06		1331.52
607.637		610.037		2599.89		816.722		1152.5		660.252		655.48		496.139		1334.38
684.498		655.47		2212.21		1152.82		1172.35		887.163		512.852		1511.49		1327.53
1199.3		635.106		2255.36		1093.22		1123.07		661.81		663.875		1118.65		1446.79
1150.95		632.81		1080.63		489.656		1088.83		618.055		567.781		778.376		1363.49
988.912		471.477		1091.87		2172.69		1044.04		644.549		579.242		1191.81		1365.83
646.956		344.577		1197.15		1134.62		657.666		658.44		634.479		1241.36		1379.09
1157.42		767.372		1099.25		1105.27		806.295		679.713		781.278		1161.49		1326.65
1027.47		536.935		1161.58		360.964		694.993		598.754		646.463		318.196		1326.97
643.89		648.652		1098.91		994.351		1452.36		310.668		596.859		1085.55		1372.57
627.37		664.227		288.837		1116.93		1010.03		1698.28		1152.33		1275.03		1301.25
620.469		628.385		471.676		1162.07		641.458		690.01		603.521		1208.74		1348.85
454.011		676.974		1346.28		1077.54		815.189		637.909		679.848		1552.03		1350.17
1002.52		1005.88		641.531		830.228		490.436		650.733		638.161		276.511		1291.83
1151.92		636.813		630.629		904.778		1145.97		656.538		716.508		390.5		1408.01
676.042		238.941		614.505		1130.54		1157.22		655.522		488.964		1314.37		1313.7
2231.56		1147.98		1204.29		1000.08		468.734		823.054		669.41		1267.77		1402.53
613.229		640.844		1213.44		1008.61		506.383		696.631		719.005		1281.2		1435.6
2147.46		608.935		812.191		1068.64		855.986		658.305		641.364		1142.25		1386.57
612.304		1598.27		1059.09		2289.75		742.561		1255.27		772.701		1245.03		1293.55
662.988		664.696		689.726		1892.49		1080.75		1162.42		620.579		1314.12		1325.58
604.391		228.727		1103.72		1203		286.401		679.948		1196.01		1081.28		1445.39
668.008		620.87		710.896		1557.18		1153.96		626.304		495.273		1301.57		1354.52
669.734		631.195		347.739		1237.18		1171.4		658.202		674.374		1879.28		1448.19
654.907		950.409		1080.8		1991.32		1207.51		671.684		640.528		279.05		1443.39
667.599		475.82		280.141		1204.23		1209.93		523.658		667.165		301.467		1353.04
665.909		680.735		2168.55		922.363		955.771		651.998		651.793		319.31		1245.76
554.123		773.321		1367.44		846.173		2315.87		661.996		653.852		2446.61		1380.59
639.801		729.98		648.017		1601.6		1125.18		444.969		505.934		1083.56		1385.83
617.477		653.841		795.569		2345.29		1118.56		635.362		1190.29		1258.67		1337.82
641.838		628.798		1164.62		742.818		1141.44		664.024		493.806		1230.4		1328.21
586.812		393.382		614.839		1143.46		639.268		681.477		649.58		1339.99		1377.49
690.328		639.439		1028.93		801.059		1292.88		729.912		545.894		1363.09		1364.61
700.535		1073.45		2253.17		769.43		662.044		651.986		652.252		1280.26		1308.37
1096.72		507.826		631.523		1128.76		932.203		845.624		677.704		1210.47		1364.3
652.386		482.998		867.963		1097.31		1884.14		585.208		662.311		1712.67		1572.29
652.932		545.151		1094.4		1126.56		670.662		676.822		665.557		1203.55		1325.83
1005.17		636.881		1317.43		1452.69		1153.23		653.535		653.811		530.005		1267.25
600.491		549.296		781.323		2294.04		1105.24		665.888		652.912		809.998		1349.38
477.542		630.287		1145.35		2262.16		426.279		688.182		668.388		1201.6		1269.65
644.42		577.431		695.405		759.524		1164.89		1172.79		718.773		1261.88		1396.24
633.064		480.116		626.083		1186.34		1091.22		898.096		643.053		1425.56		1367.52
827.122		651.283		1129.39		1075.72		1072.49		647.837		660.8		1221.04		1346.8
641.225		396.698		619.858		653.582		658.219		676.314		722.539		1265.89		1387.15
721.707		469.403		817.203		1185.27		431.767		628.043		1202.3		1230.09		1318.39
641.415		938.723		893.902		422.439		324.254		656.615		640.172		365.032		1319.24
1688.08		966.697		1130.29		832.038		1134.77		628.725		663.688		1263.17		1293.3
1151.69		510.628		794.603		2204.82		952.368		708.882		624.446		1335.81		1622.92
233.87		591.396		284.39		637.709		1086.11		677.215		1150.32		1172.91		1305.64
941.223		979.51		1123.8		1159.72		1176.12		651.734		639.483		1266.57		1387.47
2229.11		679.326		1043.75		494.349		1131.11		665.653		592.414		1244.8		1438.34
640.391		631.59		659.79		1090.63		625.163		628.784		651.906		1296.27		1334.89
667.163		1435.98		1133.17		757.304		984.379		710.639		690.647		1200.8		1366.29
1097.43		541.443		665.599		846.846		1182.44		2314.12		677.71		1174.58		1419.27
560.043		653.417		703.761		2003.01		1140.16		631.168		680.288		215.138		1403.99
719.401		638.165		654.284		556.348		1299.27		659.214		691.47		1473.51		1374.08
639.949		849.33		1108.26		607.657		640.08		671.325		705.459		1079.87		1322.62
1227.4		1199.57		348.813		1605.73		1097.3		790.8		714.845		1259.7		1353.52
2800.76		562.738		1110.45		1224.16		1126.15		679.67		655.663		1167.01		1717.92
588.988		633.485		485.81		1206.38		311.915		650.056		2031.34		793.382		1256.3
1267.16		538.848		1085.71		680.208		386.826		647.372		673.672		1127.15		1394.19
555.976		475.375		1148.17		695.374		676.799		2320.38		650.15		1103.66		1263.48
629.971		1051.52		385.621		784.533		1113.3		630.552		692.228		1248.29		1235.92
646.555		659.224		2186.38		1171.91		1115.16		635.433		553.389		1170.74		1392.82
297.191		278.754		505.056		780.752		344.063		633.019		587.637		1244.91		1341.92
610.641		461.812		1176.4		1143.35		483.226		646.057		645.1		1178.56		1270.66
623.415		622.407		1143.41		803.982		733.055		636.301		699.883		1549.58		1316.09
645.004		620.914		1143.84		1166.02		1161.08		685.869		686.74		1211.45		1577.21
648.263		2601.85		1138.81		1120.28		925.266		655.909		1034.2		1244.26		1323.68
594.004		1390.2		646.655		1623.41		1165.09		719.98		500.802		1172.07		1235.98
631.984		651.074		2223.11		1075.02		694.75		609.035		658.378		432.247		1279.68
645.734		648.005		357.683		1125.46		684.278		642.048		620.419		1132.07		1332.92
406.177		483.395		1078.09		1151.8		556.996		651.82		661.129		866.253		1329.21
643.566		638.576		972.653		1300.13		1169.52		737.394		648.866		1273.01		1435.08
645.103		630.461		525.119		441.366		658.919		614.047		504.476		388.426		1454.74
461.316		644.685		646.201		2236.41		1104.65		647.891		672.777		1181.33		1468.44
478.545		660.578		627.093		818.783		1014.97		678.715		703.622		1122.29		1369.4
543.754		792.246		1606.08		1134.49		509.644		648.146		627.775		1261.29		1353.34
627.117		1416.78		2270.12		463.818		495.097		688.292		577.033		1282.92		1279.31
411.052		631.225		799.835		952.597		824.547		397.971		661.581		1144.7		1334.02
1117.5		620.883		1125.01		669.985		673.033		675.411		1508.75		1089.77		1309.29
2013.46		1171.54		336.75		815.302		1121.48		664.893		528.617		1064.19		1364.68
1225.71		482.859		1100.66		1192.15		278.038		607.427		537.307		1039.62		262.307
743.77		624.458		1106.49		779.812		623.146		642.309		646.324		1199.41		1257.23
972.04		679.976		479.076		2298.74		1203.94		1141.33		679.787		1207.89		1384.3
675.338		645.549		1437.46		1116.22		2291.83		632.952		650.47		1215.32		1106.07
2792.31		2971.98		728.951		1198.56		1123.88		1275.16		737.064		303.365		1308.21
1063.43		493.916		826.427		1190.92		764.02		658.739		434.505		1362.66		1289.41
693.824		666.008		640.738		610.288		1043.69		583.214		633.938		1278.65		1375.26
642.223		778.055		544.969		1123.94		820.482		701.12		1121.82		1277.76		1367.76
624.989		712.862		932.961		1177.69		1135.67		680.027		650.596		1296.33		1218.55
656.471		477.269		465.093		1039.5		465.255		644.573		587.266		1248.83		1284.56
1177.19		998.343		1103.76		1121.89		1458.65		732.495		297.022		1323.55		1173.9
1119.38		602.677		2249.21		304.319		2286.53		638.905		1267.43		1138.26		1431.31
1452.66		2555.34		197.691		1154.99		1181.94		705.567		669.463		760.86		1339.73
627.936		2478.51		444.681		631.655		702.168		651.059		631.992		1111.81		1330.74
630.654		675.712		2405.21		1166.36		989.196		697.937		276.278		1309.3		1373.28
643.928		684.858		801.413		778.826		502.788		1175.93		598.593		358.733		1354.88
1069.2		617.581		2217.76		2126.99		641.419		964.997		1203.77		237.317		2437.26
619.542		1397.29		1143.81		1181.34		1151.74		670.764		718.902		380.129		1284.79
1155.72		790.405		759.921		542.468		1086.54		611.13		523.174		1188.71		1322.49
642.297		626.782		648.428		1143.37		662.453		582.927		434.538		1282.46		1273.12
959.618		673.318		2246.82		1104.23		505.158		720.537		548.406		1180.54		1419.5
486.563		783.596		1722.72		1134.04		344.394		646.419		642.762		1386.46		1370.87
625.973		640.242		1174.05		2570.42		700.793		626.087		441.942		1117.22		1346.6
627.426		626.693		1108.16		1156.23		550.725		1494.3		570.008		1297.24		2415.36
633.031		619.912		2423.34		1131.3		664.232		701.642		674.132		1277.82		1319.62
1510.96		1945.29		634.542		1030.37		1209.34		454.823		647.511		2195.18		1243.99
587.431		1410.28		636.619		1143.82		1290.08		670.954		680.912		1212.34		1315.11
1114.56		675.189		1306.69		1114.38		1109.38		749.763		729.571		1255.66		1317.45
655.497		600.464		483.794		1092.51		1150.47		655.928		626.959		329.751		1365.53
626.106		653.888		309.567		1171.41		683.008		654.348		648.473		1218.45		1169
2636.16		600.536		2234.11		871.765		1202.12		661.774		645.976		1152.08		1486.01
681.421		644.923		1104.82		1063.81		610.223		647.704		700.443		1274.28		1185.32
1754.08		650.868		1129.11		1090.42		1084.35		2314.37		622.4		1201.62		1296.99
647.03		693.007		1129.68		1146.6		396.037		663.344		672.222		1234.16		1323.64
1121.02		598.099		487.076		418.974		964.528		656.05		632.778		1378.62		1379.95
700.083		640.298		616.086		1121.04		667.369		722.67		554.186		1228.85		1279.61
628.381		360.414		1077.32		1381.7		1050.16		628.698		646.974		2686.18		1307.15
500.664		795.214		633.859		1112.24		555.033		668.496		675.71		314.499		1341.73
648.344		635.982		465.626		1109.97		1087.5		671.565		655.477		1535.54		1269.21
717.404		805.138		899.241		981.512		478.321		567.96		643.932		363.767		1314
981.772		1341.57		456.841		2431.24		2191.62		716.313		625.023		1293.68		1329.27
623.97		663.888		1373.46		1108.42		1081.8		651.133		682.542		1295.01		1363.8
636.552		627.912		770.118		816.401		1091.13		493.167		679.313		1175.49		1608.75
671.211		522.493		790.621		2293.59		1083.1		647.957		676.18		1205.31		1284.62
1977.39		819.105		378.718		672.609		1102.56		606.672		559.618		385.504		1364.07
569.53		657.475		1153.43		1171.92		1144.91		671.021		654.474		1089.27		1448.04
1813.4		154.63		619.081		1125.64		369.325		1089.72		669.925		1178.55		1330.93
606.3		604.902		639.713		1295.96		540.534		1163.36		548.603		288.396		1623.15
627.009		633.038		1154.96		2561.54		1389.86		511.183		639.17		1174.43		1288.75
473.466		690.094		598.133		848.383		1181.35		626.736		506.596		1267.12		1628.01
664.119		739.252		1144.88		1211.3		506.273		563.758		588.429		1087.5		1342.91
930.815		654.939		1159.2		2192.42		634.222		617.192		514.461		1206.91		1341.05
615.842		648.954		921.972		934.743		896.219		504.212		627.074		1246.02		1354.91
577.369		616.929		2249.73		1136.49		1151.51		677.061		676.051		1242.84		1332.95
1351.02		487.757		1148.28		1080.26		1194.34		671.798		790.831		1130.54		1269.03
656.258		691.321		385.905		1350.76		306.309		693.933		419.656		1241.34		1339.34
629.378		494.208		646.203		2228.56		536.925		668.595		1094.08		1403.39		1306.3
647.874		655.022		617.814		1088.53		634.898		705.262		519.384		1220.91		1059.16
702.146		1133.73		1122.25		1049.59		728.2		678.981		749.744		1170.06		1395.31
1303.4		817.596		1966.28		1131.1		1179.52		746.867		659.423		1310.26		1342.57
634.383		838.917		306.32		2230.62		787.003		1182.34		437.309		1200.6		1391.76
630.794		593.849		2276.42		2234.11		1228.97		674.443		702.718		1218.61		1320.83
662.833		626.759		1123.47		2395.02		842.967		656.846		590.968		1349.15		1359.27
2261.69		745.707		1236.18		1146.48		1131.46		696.523		653.132		1256.94		1533.06
1096.06		2161.45		1142.85		1146.65		1053.68		550.983		630.119		985.845		1355.56
583.417		657.499		1106.9		712.997		1137.39		1143.98		689.236		1160		1342.66
625.832		620.348		1096.69		922.917		822.611		634.919		544.564		1208.56		1243.61
559.511		914.169		706.142		1071.24		685.695		1050.83		620.587		279.977		1353.81
721.529		421.424		1068.15		2249.18		1105.59		641.644		700.917		1209.48		1318.15
754.966		627.138		318.214		1413.9		1159.31		1131.95		679.249		495.008		1300.51
1302.66		632.831		1200.12		1165.14		650.376		592.721		658.572		1332.41		1325.95
617.526		316.847		1036.76		1056.39		632.055		664.086		509.621		1231.22		1380
616.109		600.687		2634.97		1139.19		688.258		615.562		699.549		1258.96		1475.83
1131.66		311.741		183.626		1099.41		648.666		664.276		719.879		1238.27		1420.92
1098.03		654.095		1076.93		614.335		2290.5		627.603		605.514		1257		1362.23
642.186		257.614		335.779		1093.24		638.347		630.751		625.735		1351.45		1232.33
678.467		1758.52		608.798		2093.55		910.043		887.324		702.821		1270.26		1277.28
632.143		622.336		1105.62		651.231		1493.18		694.12		690.191		1261.1		1453.72
618.069		632.119		786.471		1123.28		1190.17		1138.88		714.344		1069.83		1292.95
1120.25		1480.35		476.205		2167.83		2222.64		661.799		628.767		344.292		806.804
477.388		463.708		386.671		1462.38		725.303		682.8		588.097		1211.19		1286.98
624.156		1388.36		1170.94		985.65		727.647		638.796		660.615		1175.15		1342.9
612.523		809.183		758.174		1167.33		616.067		790.962		720.925		1327.72		1318.67
665.415		637.973		1118.52		2137.87		660.43		645.254		474.841		1233.17		1371.29
643.803		619.157		617.337		1164.11		1136.49		568.545		682.279		1309.1		1472.43
638.63		898.479		766.709		638.63		376.449		491.145		702.83		1285.2		1255.09
1152.35		638.976		1064.09		899.243		1070.36		752.602		643.873		1181.62		1906.79
628.547		619.04		523.92		1247.66		768.22		736.726		627.646		1206.13		1266.72
1167.59		637.298		646.338		1161.16		1224.64		650.005		741.731		1097.13		1319.2
700.489		467.637		1125.29		674.397		1308.13		725.823		689.366		1113.63		1352.95
636.856		1285.49		2212.56		1478.32		614.527		687.217		664.923		767.989		1315.88
634.461		621.849		2120.13		2265.21		633.171		557.12		562.547		1261.13		1506.95
623.835		674.962		1124.9		1171.04		1059.08		576.297		390.589		1343.72		1285.42
710.538		2252.13		1632.97		1237.69		538.329		627.373		651.58		1136.77		1422.88
390.705		622.568		634.328		1110.14		1097.44		633.712		359.698		1202.77		1283.39
654.127		637.414		1128.23		824.06		519.995		511.976		628.884		126.538		1292.04
2222.28		491.347		637.839		517.978		835.465		720.76		735.778		1257.21		1312.3
660.636		892.759		733.307		1309.39		1152.58		593.133		715.901		1288.85		1394.37
513.244		635.708		1024.81		1092.6		1495.03		641.919		546.501		1282.55		1340.42
634.893		606.821		1084.36		909.386		2284.4		1159.43		726.44		1167.52		1254.48
603.281		561.05		585.271		779.653		1162.18		700.262		727.735		1138.32		1374.07
614.844		628.132		515.91		725.382		653.915		730.348		633.649		443.433		2001.37
952.595		606.21		751.511		1148.33		1086.4		646.361		554.737		1320.32		1251.03
547.57		562.719		289.652		677.53		1184.97		647.813		478.93		1726.26		1370.23
598.629		682.483		459.073		1139.79		1145.14		627.194		685.972		914.203		1244.63
537.932		656.981		640.535		684.982		1145.2		698.876		1229.1		1219.5		1312.81
599.173		764.423		646.156		1151.27		320.206		680.388		666.019		1196.72		1223.31
616.265		490.571		466.446		2234.57		478.468		2351.79		796.586		753.642		1300.39
633.766		2503.55		1134.95		1139.44		977.67		649.693		708.141		2123.49		1312.64
2275.71		681.023		636.271		1125.14		310.717		683.9		635.835		720.907		1281.02
2559.01		581.891		665.51		1129.68		2263.89		705.688		669.137		1378.83		1522.29
219.312		493.545		1504.83		917.468		651.958		667.894		629.726		354.946		1437.6
644.965		271.641		1117.32		1092.12		1124.45		689.15		673.807		310.019		1369.2
650.752		636.095		1072.73		231.207		1108.29		494.249		650.97		1236.12		1357.32
639.355		626.327		145.494		1192.53		778.884		641.978		1091.14		1135.07		1327.36
603.597		1092.89		1106.18		1162.9		1168.36		636.328		647.033		1145.76		1285.78
580.499		769.767		437.438		865.867		1427.6		698.399		504.672		1202.49		1407.47
1086.55		2213.24		688.013		1002.69		1115.97		671.077		674.666		786.733		1278.56
500.201		1131.57		554.021		1128.43		328.096		551.749		675.401		1253.5		1335.4
643.393		633.782		904.747		840.594		2219.76		2260.07		750.521		1125.16		1325.57
608.613		634.333		631.952		653.237		314.387		647.7		672.701		248.99		289.775
698.971		1816.87		1092.68		1092.65		836.652		902.854		676.569		683.278		1291.73
813.087		609.122		832.408		1105.24		539.652		662.284		623.71		1194.36		1286.91
1862.81		705.367		247.712		543.44		917.477		647.218		647.642		1204.62		1107.98
952.084		476.008		386.513		1025.83		473.401		1407.05		621.391		1385.81		1306.59
657.836		813.992		2854.17		472.338		1134.38		631.504		793.832		1248.69		1589.84
648.78		1057.36		1017.44		272.275		1146.45		676.637		660.402		1201.85		1344.81
699.843		646.126		1214.45		1183.11		756.773		507.111		775.807		1200.76		1283.35
1177.07		649.011		865.138		2345.11		1488.94		728.392		706.04		1097.16		1231.08
1096.26		675.633		923.232		795.579		815.84		654.385		684.402		1067.03		1340.59
908.56		474.26		1074.51		1180.81		1149.16		615.52		478.224		1151.46		1463.2
668.232		1829.94		624.072		1232.33		2265.34		624.77		683.564		1228.32		1335.59
362.118		626.173		1398.27		807.594		1435.75		841.578		1244.51		1211.24		1432.54
591.54		616.67		265.01		1043.57		1090.79		613.764		735.165		1290.76		1427.39
706.336		634.12		827.445		2374.06		1059.96		609.96		718.792		1212.7		1369.12
1203.82		497.972		1092.71		1039.98		1171.78		603.692		631.276		1254.12		1327.02
707.215		643.624		2260.13		309.822		2433.72		652.969		647.116		1257.67		1215.22
624.838		1105		2996.35		754.86		331.017		650.96		672.366		1162.87		1310.73
1103.59		625.043		1576.04		656.426		476.814		508.376		602.384		285.453		1391.78
1059.21		645.918		526.33		1131.73		1463.34		591.843		1633.13		492.623		1441.48
995.897		836.003		562.423		501.334		1108.37		686.282		624.216		1315.62		1243.15
684.397		1230.76		1027.29		954.25		1074.46		636.955		626.082		1373.33		306.942
651.227		612.189		263.966		1139.63		1017.37		668.915		641.811		1348.3		1358.8
640.598		632.487		641.884		1067.33		1266.9		643.829		2186.85		284.053		1317.26
607.833		853.584		1141.87		1040.78		1169.45		612.553		650.499		1295.73		1250.64
1146.91		529.48		1133.9		1141.86		475.439		642.928		726.952		1296.6		1450.17
722.004		643.953		2679.21		1285.38		931.809		669.998		563.579		1394.56		1117.03
815.882		485.574		626.634		802.51		812.005		762.955		679.267		1701		1105.17
1086.45		616.321		1068.17		1171.53		1176.45		642.711		382.593		260.849		1261.12
612.217		671.739		1061.41		1127.38		1098.75		739.279		556.074		287.463		1428.38
614.285		649.008		1116.22		664.365		1191.46		495.712		649.754		1243.57		1312.89
614.509		703.569		690.276		939.738		934.658		625.716		281.321		1182.91		1226.51
695.765		640.041		648.358		1126.3		610.754		696.246		342.732		1278.68		1388.75
1140.65		640.815		217.562		1179.47		1107.42		614.567		657.199		1287.87		1305.01
606.53		647.414		1107.65		844.968		2206.38		636.956		645.164		1216.27		1390.56
614.828		688.075		367.037		426.036		1153.87		682.046		666.093		1286.59		1316.72
625.945		290.818		654.015		627.458		696.759		626.134		652.782		1284.33		1202.56
621.357		939.783		640.73		1098.95		1108.89		666.152		556.34		345.073		1373.46
649.625		509.439		1082.33		1174.58		1146.85		613.946		650.776		1304.53		1384.5
610.399		533.554		1109.29		941.013		1057.27		628.357		695.795		1306.3		1303.68
506.625		614.432		197.533		959.338		483.914		671.389		734.775		1275.6		1368.7
702.845		1483.01		498.067		2161.25		1103.74		694.678		683.575		1276.34		1326.25
1725.72		493.259		1093.33		2212.02		1157.68		644.418		644.306		366.093		1399.72
1338.95		691.406		640.386		1213.63		2334.2		645.336		728.525		395.542		1319.28
493.697		565.968		301.296		636.204		971.754		1264.85		650.253		391.468		1590.35
644.096		610.503		575.492		1665.07		1146.49		578.569		605.754		1345.26		1454.72
1374.72		638.974		1150.05		475.804		1080.52		669.892		687.215		1283.94		1331.05
650.837		552.475		198.195		1057.96		805.525		644.813		570.357		464.854		1053.98
577.31		802.064		1414.04		485.388		1092.55		636.835		684.045		1224.3		1070.63
618.199		702.852		640.125		630.656		1430.93		611.552		652.435		1250.43		1299.91
597.956		312.305		629.577		1211.72		1448.67		632.083		622.916		300.323		1289.89
1104.12		616.694		672.161		1206.26		657.429		410.249		509.978		1310.08		1402.85
2733.14		621.239		673.749		2349.8		1897.45		654.972		659.055		1309.94		1375.95
603.493		618.391		1056.32		1124.15		328.62		638.091		649.833		1370.21		1347.95
364.062		800.14		618.302		1077.71		1097.62		717.813		680.301		1212.41		1343.23
614.332		659.075		768.735		649.028		1101.7		2318.24		564.575		339.698		1468.51
639.548		638.68		803.089		1278.51		493.667		2153.38		414.802		597.115		1345.87
1139.8		259.768		1136.95		507.572		2157.26		713.481		665.742		1178.73		1262.14
643.604		631.169		452.391		1716.68		2234.41		2449.12		642.616		1542.42		1456.32
312.686		652.296		755.112		1859.99		1073.51		665.516		711.758		1289.24		1204.32
552.03		737.021		2863.4		1126.55		335.89		560.36		642.467		1290.06		1476.32
612.382		615.526		308.664		1099.14		1139.6		601.087		683.328		1329.33		1240.15
1152.05		617.698		1105.44		814.675		1157.4		685.518		679.411		1218.76		1997.9
639.83		950.695		712.303		1167.43		2263.49		647.19		667.104		475.417		1433.22
1110.11		963.147		744.694		795.407		835.866		616.124		634.065		1213.44		1287.64
630.239		1770.66		1124.7		638.58		699.104		680.386		687.131		1192.93		1417.1
643.395		912.104		1086.9		1185.58		656.837		642.318		509.351		2462.17		1288.7
582.503		315.785		2607.88		2180.81		371.626		675.35		749.628		1158.29		1410.68
510.266		589.878		679.655		1181.3		639.776		571.964		679.24		1262.64		1248.69
639.197		630.284		751.785		1123.99		1151.06		678.099		796.749		1255.97		1336.63
283.607		621.949		1103.46		1141.36		664.591		2413.82		705.131		1275.9		1198.25
591.905		607.556		1072		1087.11		1730.63		659.517		651.886		1292.76		1228.77
638.516		545.297		500.44		494.767		982.452		667.283		1024.25		1305.86		1371.58
678.926		620.691		272.536		784.018		1936.66		650.045		756.478		1276.96		1301.39
653.9		445.085		1058.24		1024.57		923.021		700.17		498.909		2045.03		1407.52
547.607		486.541		666.85		1140.41		856.982		684.161		543.419		1301.9		1321.43
624.786		637.677		455.294		796.65		376.913		668.95		659.149		1260.47		1306.11
522.426		437.528		1131.55		1142.77		791.95		993.429		700.17		1369.34		1309.25
671.828		461.582		1096.55		778.347		1113.96		608.773		633.876		1316.09		1354.36
631.095		620.52		798.541		1837.21		485.263		1175.35		689.935		313.397		1316.04
604.778		602.539		1107.02		947.246		1094.99		752.24		1220.45		1262.87		379.476
1420.93		858.023		808.091		953.855		1168.2		656.756		641.825		1289.17		1230.74
661.259		2239.22		2265.99		519.107		735.155		621.221		687.282		281.059		1302.21
1476.11		620.672		784.862		810.765		1154.45		656.699		599.517		261.933		1286.84
469.085		787.828		389.998		1138.82		1214.62		677.888		661.343		1312.99		1296.9
2267.86		583.548		1139.44		304.767		409.832		656.143		629.817		1288.15		1455.92
612.291		639.387		576.465		1059.86		925.889		1121.42		2915.08		213.552		1371.78
496.139		1229.47		1051.14		1181.44		1082.78		631.591		680.382		1280.6		1361.62
580.529		642.971		648.351		641.484		1099.69		623.964		566.584		1301.29		1342.47
643.462		1388.1		789.506		504.225		1100.95		822.217		645.745		1270.11		1345.68
317.276		930.768		1054.32		1726.14		938.23		660.615		698.953		1274.4		2176.2
387.146		656.928		2148.91		1090.58		857.469		647.905		667.197		255.981		1210.78
638.31		648.877		567.434		1112.52		675.931		634.477		713.727		1748.49		1385.84
577.749		383.952		659.807		1127.19		1176.6		622.966		659.128		1342.54		1368.52
670.514		475.415		655.716		1104.12		576.327		638.468		492.171		235.832		1354.22
600.049		553.911		221.668		525.33		1144.04		981.675		654.798		1226.41		1574
566.016		694.61		1504.46		1072.21		1158.7		689.738		656.877		1364.81		331.097
630.014		866.023		645.847		1130.87		699.124		700.516		636.161		1153.25		1375.21
639.166		436.929		1115.3		984.628		1107.36		688.101		488.356		1185.7		1352.23
622.1		614.536		484.631		1113.84		1111.58		654.64		645.501		1135.27		1362.24
1175.71		623.562		2333.92		1122.51		1076.32		699.532		652.839		335.704		1389.59
667.32		677.392		1116.18		1120.48		1074.01		700.663		617.449		1278.1		1406.56
2214.34		622.181		606.81		816.474		643.974		661.04		679.078		1238.07		1447.86
622.56		666.549		690.131		1897.03		2287.35		1007.83		682.996		1302.15		1226.23
600.707		653.843		1412.11		2214.74		1067.68		968.252		1424.87		1218.46		1252.17
699.672		588.499		484.503		800.345		790.886		620.669		669.205		1313.14		1285.86
669.181		628.587		1090.43		812.456		1095		720.458		677.695		1164.6		1351.55
655.848		644.683		637.795		2201.52		804.678		712.036		626.644		1248.86		1363.24
563.862		484.486		1102.25		1093.74		1630.6		658.234		496.578		1132.79		1253.6
443.562		629.5		622.585		1148.42		1031.75		705.722		638.177		1311.29		1325.51
616.688		564.984		1197.47		1092.95		620.335		731.099		654.65		1246.52		1370.4
850.709		620.876		1114.88		1104.65		1122.55		650.734		857.065		1311.19		327.532
372.686		447.374		1090.82		572.039		907.546		672.92		674.423		1080.82		1361.99
1111.16		1512.25		1060.84		1106.78		729.901		588.812		649.033		1275.05		1420.98
400.706		1069.44		167.609		2261.18		1197.94		653.172		670.019		1246.91		1333.11
533.695		623.575		2793.09		1128.24		683.48		677.265		645.068		1325.06		1210.39
504.423		815.288		819.839		556.161		635.856		649.294		464.023		1223.82		1331.74
616.201		642.466		2189.11		1156.51		662.873		622.155		633.363		403.107		1512.45
239.651		678.057		1121.97		1102.16		1131.19		685.981		1197.87		1173.62		1528.77
576.679		735.681		1270.37		1138.63		1124.37		691.87		743.22		1285.44		1204.75
677.789		497.906		1057.29		1109.81		735.064		658.501		727.525		1190.85		1583.53
683.501		618.892		500.202		295.54		1114.68		607.017		635.047		1109.19		1266.72
1441.9		1166.74		1116.2		911.32		1037.23		301.442		643.816		343.176		1368.31
2231.84		656.787		2444.24		1323.52		894.301		679.994		506.564		1314.93		1419.33
1104.53		640.689		459.461		2246.16		1121.69		1081.61		685.558		1262.93		1590.68
664.098		618.628		311.681		2350.27		1155.92		681.795		484.91		1248.67		658.709
791.895		643.135		1068.61		1196.45		633.06		634.677		668.009		1234.62		1337.98
987.359		645.35		1437.16		477.325		1087.34		802.933		801.768		1193.39		1372.29
933.248		604.434		469.989		2344.65		646.623		721.636		637.29		1303.62		1356.73
1162.99		654.541		1140.9		483.583		2560.13		608.829		657.616		241.405		1737.62
606.036		428.357		609.844		1157.81		234.776		656.962		620.967		241.625		1350.47
682.799		708.673		765.516		1113.92		1021.21		658.721		677.259		1260.34		1298.93
1141.23		1080.6		808.065		2212.62		1133.76		617.655		528.594		260.663		1389.99
796.296		630.39		1081.78		1047.64		375.29		688.823		645.628		1301.84		1380.95
389.835		631.47		489.173		841.175		1113.03		708.889		635.798		1284.79		1363.85
658.229		365.356		1165.52		1076.36		785.735		1131.44		665.753		1353.87		1373.53
529.061		426.398		612.151		2303.89		1012.39		614.468		642.417		225.936		1289.92
461.326		1181.85		1367.05		331.658		1256.5		646.567		525.93		1214.96		1223.89
634.945		644.048		1122.97		819.247		1114.58		618.649		593.006		1278.79		1243.85
622.345		289.591		1065.58		607.107		795.408		703.326		644.669		1298.59		1156.28
626.054		473.29		457.101		1137.84		644.833		1170.72		636.477		1279.32		1405.04
484.022		660.933		512.043		1000.81		1139.87		999.543		664.534		1272.05		1541.43
605.449		430.056		507.197		2261.01		2816.38		949.969		564.157		1586.28		1390.84
611.849		1567.01		316.636		1160.14		1140.7		692.356		655.675		1579.63		1330.28
632.473		642.387		611.587		1145.32		1108.15		260.836		653.519		626.375		1186.38
776.113		655.64		634.948		1152.59		1147.66		634.426		729.136		436.976		1316.17
1144.89		1934.93		2174.82		1843.17		1125.56		1154.83		607.652		1239.01		1112.08
656.684		643.389		1847.9		2022.86		1199.03		659.455		641.541		1291.98		1564.46
1310.66		477.466		258.842		1149.47		596.347		708.901		642.851		1391.67		1251
757.46		1318.25		1120.62		743.732		717.488		678.483		652.325		1400.98		1319.84
619.857		646.71		1282.59		855.111		1115.96		631.704		711.005		1117.34		1349.04
2253.55		664.76		613.045		1956.34		627.164		666.261		663.386		1154.41		1434.16
1234.7		691.667		1129.7		450.803		1390.06		636.162		659.849		267.904		1319.25
2091.98		632.302		655.499		1213.97		1751.84		2539.78		637.228		244.747		1528.63
643.955		2205.11		1061.48		2081.23		637.619		691.974		675.075		1131.4		1223.34
833.808		614.074		1106.86		1145.52		1242.95		809.85		511.512		1550.73		1271.72
742.418		378.992		1007.85		1126.97		1052.93		667.207		1069.38		1180.4		1338.63
661.767		498.743		1124.96		1102.01		998.371		625.658		676.911		261.798		1306.46
653.441		719.293		1099.22		729.973		646.503		677.816		480.037		1272.76		1263.95
609.343		642.727		673.588		2347.73		2562.24		623.859		647.896		1208.98		1418.47
670.967		1389.31		480.813		821.317		649.222		636.932		648.204		1374.72		1301.59
620.478		631.651		754.577		2283.33		1034.59		1687.39		640.374		1340.06		1378.9
1100.02		759.862		420.604		741.824		1216.03		695.526		659.126		1304.11		1360.32
728.911		627.291		756.376		1085.46		1427.48		662.97		640.335		1139.17		1520.05
677.177		596.372		2202.54		1146.48		1139.02		591.988		470.898		1295.6		1322.73
580.491		614.381		1048.94		1263.13		1130.44		641.009		471.729		1331.27		1413.22
593.217		486.339		1092.29		787.972		1113.05		2024.84		674.208		1230.68		1337.41
2440.66		654.714		1081.73		1138.14		1027.05		656.254		654.977		1268.05		1829.56
607.929		1124.85		202.586		481.538		658.54		698.913		628.978		1137.88		1763.04
1475.17		632.714		1086.05		792.252		1115.8		545.752		670.114		1229.52		1288.05
676.308		1084.77		318.964		2305.86		1011.66		689.916		679.235		202.948		1263.27
1264.88		657.777		1078.95		329.838		1557.54		653.406		675.896		1100.64		1264.69
707.939		609.524		1105.3		311.136		747.171		670.54		614.723		1278.79		1265.29
498.56		475.496		623.26		794.528		1160.68		667.906		669.644		1474.78		1278.07
397.05		237.845		1034.92		2243.35		1085.43		810.47		624.355		1196.76		1513.11
666.614		1441.71		496.609		826.146		1139.56		618.007		557.865		1422.41		1320.89
573.492		679.015		499.479		585.641		1172.09		631.422		629.564		1440.17		1315.19
616.947		631.763		1023.88		1294.06		1221.3		647.497		475.046		1267.8		1254.97
482.922		688.987		732.291		931.644		1134.61		607.138		608.38		1212.56		1334.45
610.359		623.235		1032.98		1228.47		1145.09		504.721		564.291		1272.16		1341.6
766.485		1095.51		708.787		606.795		1130.07		662.784		645.088		1272.14		1212.38
624.604		667.485		1053.13		1257.76		661.255		795.825		742.662		229.558		1228.43
536.987		638.123		844.003		808.553		2212.88		661.576		680.895		1149.21		1405.83
1766.12		597.436		1115.36		1000.84		623.916		690.492		630.853		1538.86		1322.42
913.056		642.463		1118.66		1393.99		634.076		682.321		658.678		1241.78		1300.37
1158.45		1135.59		1107.05		649.823		519.269		600.779		677.19		331.663		1311.12
693.057		532.068		1436.81		647.838		751.431		715.391		1196.96		1299.63		192.717
642.282		214.714		1055.68		492.57		1144.92		673.657		609.653		1303.69		1368.64
565.378		638.959		747.953		1058.48		1051.84		613.801		665.594		1193.79		1299.85
614.211		719.887		588.712		584.434		1143.37		678.403		644.517		1281.37		1354.71
536.182		635.844		342.266		1185.25		2703.01		1174.88		573.192		1416.01		1290.32
583.648		611.146		644.417		1071.22		655.831		628.731		653.749		1276.77		1405.53
493.292		719.927		793.256		1061.88		662.604		1144.12		644.035		1070.58		1325.08
721.712		474.365		1073.3		2228.89		1148.23		292.391		807.477		1113.61		1334.28
337.153		623.524		1104.17		1224.56		1103.37		634.461		663.132		354.972		1459.33
598.947		457.293		638.773		1253.06		643.894		1264.54		488.14		1284.83		1327.65
1084.56		606.658		287.954		659.406		935.091		663.721		727.158		1233.04		1448.7
483.62		1203.67		2151.81		1117.94		994.145		1565.11		1166.58		1189.63		1312.49
611.279		643.24		2191.3		711.47		726.435		644.411		2394.44		1291.7		1367.01
624.108		794.79		1006.09		381.478		911.06		658.449		312.007		203.57		1501.81
647.237		705.553		623.328		1149.38		736.191		483.656		683.427		1338.81		1527.61
651.109		1094.72		1119.38		1124.01		1081.79		664.748		617.006		1276.86		1260.97
469.628		1102		1131.43		495.029		696.491		627.474		648.427		1259.14		1321.82
645.704		723.093		2869.83		486.472		1153.84		647.372		693.258		997.449		1519.52
644.607		639.982		1154.1		2473		663.795		2285.36		607.682		1325.22		1227.43
664.911		613.329		1106.07		550.311		887.576		623.978		705.468		404.232		1281.01
545.099		490.863		751.785		2209.8		406.18		1512.07		679.631		249.817		1286.04
1063.57		645.529		1136.25		1165.74		633.012		671.173		628.158		294.766		1296.85
829.407		620.873		451.808		370.221		643.55		729.935		642.42		272.514		1291.15
630.756		823.198		1080.73		786.058		736.513		649.009		650.082		278.935		1460.65
658.749		1087.96		631.337		1152.2		583.933		658.056		621.865		1164.22		917.39
1181.69		886.932		1110.81		1175.29		1096.85		684.805		648.891		1270.78		1269.21
1081.3		1236.68		604.957		485.112		1450.23		656.502		516.213		1276.56		1370.8
236.157		612.566		512.915		800.398		1158.95		598.236		701.693		1310.36		1316.99
1107.78		619.764		966.178		743.939		1082.22		693.312		671.389		1253.22		1328.71
431.784		640.508		479.068		408.252		688.099		1288.69		630.569		454.67		995.532
592.266		479.305		1282.1		1161.65		1181.77		697.161		592.268		1160.77		1337.53
658.762		721.138		1060.08		1140.11		1194.59		654.333		482.758		1168.16		1409.4
601.445		1105.18		1086.99		1095.83		823.619		701.631		701.787		1302.45		1407.48
608.727		637.777		1094.29		534.64		1111.78		695.55		633.85		1112.81		1465.82
649.543		646.473		777.716		1118.69		560.042		628.58		684.554		1211.36		1283.36
623.553		257.887		1176.59		514.292		383.982		1046.87		715.208		1219.76		1381.42
1064.74		478.992		626.023		1064.97		646.14		625.49		681.912		1321.59		1226.53
1144.55		1742.19		496.871		1115.79		1055.05		657.467		615.155		1249.12		490.36
539.807		721.353		1134.94		1124.37		1124.48		705.933		753.877		1319.83		1259.79
587.037		1460.84		467.271		2099.97		669.018		318.626		604.628		190.397		1240.04
1061.79		1383.76		635.395		2331.68		623.598		635.516		668.916		654.495		1441.16
601.949		467.346		2191.14		1145.85		2429.66		599.703		672.682		1383.84		1465.61
638.735		638.154		1125.95		779.442		789.863		1014.75		652.854		1277.91		1387.53
1157.27		624.114		1051.07		879.023		2302.52		645.128		621.59		1290.85		1484.03
1005.6		665.941		606.81		2368.31		768.598		630.459		462.325		245.282		1239.04
460.14		643		287.48		481.427		1153.94		678.039		669.928		1110.47		1348.09
2677.33		603.297		208.221		1107.39		1142.13		674.307		595.831		1231.36		1266.42
2257.44		964.803		335.904		634.854		2383.26		756.737		786.993		1023.74		1384.08
2109.45		789.973		325.072		1120.27		656.751		657.997		659.868		1345.16		1367.02
795.651		633.032		1016.34		1082.22		533.486		630.84		661.012		1254.86		1325.46
2248.39		1025.45		326.535		1072.86		1090.57		643.183		632.254		1424.04		1342.75
2609.06		626.896		753.615		1123.39		624.407		623.994		619.013		835.963		1241.79
2058.75		469.853		1161.39		1068.61		1175.86		639.42		609.001		1344.19		246.34
1124.94		597.453		781.688		1080.96		2112.61		636.955		675.14		1310.55		1255.49
1256.14		247.251		1074.86		1080.93		2264.49		653.922		624.428		1224.9		1251.43
623.124		661.91		353.119		608.688		1170.98		609.136		726.371		1115.36		1176.07
275.155		897.88		686.815		1116.11		1209.96		625.386		678.831		1265.7		1310.3
615.094		649.457		738.325		1122.63		1112.8		714.374		712.918		1295.01		1337.01
588.798		1070.3		595.984		945.337		1117		638.504		617.6		1550.67		1630.08
880.315		358.976		1296.93		1088.67		1167.9		656.859		616.092		1316.29		1253.9
597.861		2919.85		761.574		2228.8		1137.99		687.664		659.589		379.117		1331.83
563.363		1068.5		948.586		1111.81		1181.74		664.622		659.491		1237.7		1256.83
450.695		650.361		891.134		1039.51		1131.81		648.71		586.421		472.593		1304.58
648.356		649.852		1063.09		1505.79		1130.85		749.602		630.612		1274.91		1280.96
537.417		664.084		616.964		805.192		1158.35		646.389		667.865		1319.01		1343.42
634.476		706.641		1121.9		1156.18		681.138		686.436		524.166		1222.9		1287.97
699.334		630.963		2076.64		1290.04		2291.77		676.235		562.43		1318.48		1229.93
648.873		640.425		304.328		1173.54		1470.05		646.553		597.786		780.459		1301
612.107		284.093		767.344		1093.83		2289.82		649.469		673.373		1333.74		1344.25
723.732		654.769		757.326		1093.05		2162.36		649.682		703.947		2416.68		1368.8
686.683		562.253		1202.93		611.759		1141.34		706.664		626.213		516.056		1312.22
710.541		662.086		1121.24		1095.75		1229.94		1005.35		534.565		1426.38		1328.86
430.464		628.362		1153.53		1729.68		791.265		632.106		629.436		1240.4		1190.08
1181.29		667.304		628.378		302.697		710.303		1160.98		661.884		1338.3		1216.44
497.338		298.672		1106.05		1142.09		1125.72		2348.95		645.874		1157.77		1352.59
599.697		646.521		1168.78		2278.76		663.48		668.27		609.289		1282.21		1421.74
625.524		658.314		788.462		800.155		1200.82		619.305		656.328		1175.02		1317.66
645.589		270.021		1114.25		1087.33		643.672		619.818		667.2		1283.62		1460.42
2204.13		652.259		2167.64		385.852		933.143		662.103		662.064		1110.16		1541.02
280.815		1111.21		527.423		1102.39		1147.65		2892.53		645.258		1247.27		1323.66
875.553		653.856		1154.65		1116.82		1228.57		2697.59		627.422		494.381		1315.09
691.446		482.668		212.085		757.798		1117.38		648.703		669.814		1652.16		1569.69
638.858		667.421		275.338		1316.39		1404.07		664.77		684.334		1211.42		1357.92
680.529		595.463		626.999		1122.79		781.934		634.949		675.816		1282.32		1364.83
1436.28		1170.03		1098.47		514.825		746.023		697.26		651.396		1272.82		1387.77
641.952		639.009		1523.15		1091.17		674.535		657.031		710.273		1227.18		1304.47
682.126		639.973		2121.72		1172.32		1048.61		499.339		424.735		1149.28		1399.76
1071.19		641.555		214.836		1087.8		609.389		500.602		768.1		1285.32		1531.21
640.19		597.71		1419.78		2184.34		828.496		748.196		557.425		395.657		1316.28
1166.42		436.635		1842.06		474.89		1015.78		636.487		504.336		1267.97		1341.19
630.75		1067.21		1143.77		1546.67		764.963		1080.77		663.29		1260.81		1296.78
497.879		615.884		2277.68		609.401		665.167		371.135		484.341		1287.13		1381.3
556.843		1750.28		1086.69		615.716		1093.8		669.899		623.271		1323.36		1328.28
556.829		614.063		973.385		1124.69		554.553		483.977		729.771		1242.91		1287.99
618.844		632.709		1097.69		1107.26		2199.21		650.43		620.388		646.278		1367.54
1112.17		607.849		1144.9		1152.73		1142.9		1184.53		631.032		1257.53		1271.11
526.361		246.889		1306.73		1185.09		783.549		1475.77		672.449		1573.83		1952.02
742.089		780.15		344.984		317.717		1074.49		1139.2		624.478		1225.74		1784.58
881.577		1078.82		816.806		1918.2		607.968		667.26		683.412		1204.3		2425.12
1059.37		557.075		645.576		1104.35		2278.38		611.431		647.872		1321.46		1412.87
1126.21		635.022		1173.05		646.433		836.404		586.381		655.885		321.463		1203.89
1192.09		477.527		1042.81		2885.86		659.083		653.976		629.59		1653.51		1325.95
1063.8		573.429		2971.53		1272.06		930.629		692.788		695.369		220.221		1296.2
951.117		972.427		755.86		610.213		1128.56		651.051		679.497		1203.73		1294.63
610.516		841.802		1045		460.901		694.36		1285.52		681.537		1241.33		1207.76
666.603		1085.98		607.819		597.572		986.557		654.855		1358.05		1271.51		1373.06
640.575		682.18		1074.41		660.266		2253.89		635.797		672.145		230.75		1350.76
596.052		1074.5		2217.06		744.271		867.3		757.513		492.396		1250.16		1253.09
641.25		577.481		1127.85		1761.55		818.425		684.798		746.882		1191.07		1474.59
617.981		633.632		1095.27		833.669		1012.03		628.258		477.785		1258.63		1470.46
955.29		655.09		1057.63		1093.86		802.424		679.337		722.756		1133.06		1325.83
643.006		487.678		639.877		2331.49		668.13		663.531		648.631		1284.01		1345.14
631.96		631.652		212.729		1163.47		1174.66		274.216		692.412		1207.15		1758.12
632.491		619.821		804.296		2760.45		1182.62		579.595		585.306		1166.91		1181.75
659.198		635.594		783.293		979.492		1209.6		1284.54		642.544		1204.52		1415.8
604.503		585.803		626.081		1079.74		2368.74		740.661		640.657		297.155		1340.51
620.611		482.292		644.449		1073.77		1064.9		645.6		501.929		1238.63		1292.5
594.605		622.509		183.936		512.776		1150.64		601.601		500.652		1153.9		1368.19
1229.78		522.863		1060.93		1171.16		2223.19		675.065		647.055		471.014		1305.19
614.23		524.008		380.227		647.851		1422.28		297.361		696.228		1276.34		1410.34
1160.47		666.158		616.238		665.165		370.141		670.846		680.524		1322.04		1021.47
772.962		516.509		1222.17		1107.33		1101.55		605.122		603.174		1395.41		1259.34
671.148		641.715		805.737		1089.54		1144.73		641.373		642.442		1178.77		2004.85
618.781		641.318		631.343		1157.63		1291.38		643.68		680.221		1306.92		1364.43
1072.07		1221.31		222.902		1188.06		677.09		665.201		662.06		1141.46		1348.45
624.607		633.221		920.655		1062.99		1150.06		1214.01		725.885		1193.45		1437.31
650.596		475.855		640.369		1146.33		1211.94		639.385		666.448		291.357		1246.62
311.257		439.968		578.6		1147.72		1192.9		667.946		637.664		379.746		1284.22
576.028		630.669		774.01		1078.27		475.86		1239.72		2836.84		1033.38		1431.2
1134.03		671.556		881.201		1112.2		1030.68		1170.67		709.576		1843.39		1372.08
711.364		1267.53		1142.3		1441.42		1155.67		665.502		669.142		1357.8		1277.65
622.752		421.61		1103.59		1249.57		1185.8		652.431		636.003		1383.4		1366.8
805.935		630.54		1280.28		604.234		536.45		810.629		655.144		1291.51		1342.5
2314.66		1014.67		435.797		659.844		1189.1		648.377		656.025		796.609		1334.23
2532.54		638.04		1054.83		2215.42		2226.37		1158.81		741.834		1248.48		1301.29
1629.44		510.073		1270.74		1089.1		1075.2		724.308		696.259		1243.38		1314.92
1007.84		589.98		1104.03		1136.58		1489.92		655.493		668.711		1217.13		1347.44
636.574		634.732		1083.31		1093.01		828.874		663.779		620.864		1205.17		1189.81
628.99		643.83		678.146		1560.79		956.918		636.812		685.644		1294.08		1381.81
2207.71		452.015		1116.98		1184.51		592.393		619.893		679.572		1245.8		1384.18
985.802		658.872		1147.1		2099.53		1183.35		523.023		605.809		1239.62		1460.9
1735.36		537.771		1126.18		1138.77		1090.42		678.002		680.997		1269.8		1631.02
457.947		958.38		2334.89		348.875		2802.47		1153.47		794.212		257.715		1253.12
600.997		1567.3		1154.77		1101.35		1043.53		636.973		700.354		1144.77		1639.66
467.376		1114.77		482.473		399.945		1123.4		515.639		652.626		1206.81		1285.72
652.687		628.161		2248.76		920.053		1133.55		701.98		620.244		1166.07		1337.1
638.849		455.213		1182.73		670.476		2360.72		624.706		726.073		1265.1		1294.74
2042.09		199.361		1217.23		262.951		1485.48		659.107		701.053		1237.73		1214.47
631.156		636.646		635.491		727.075		807.934		719.936		754.17		1135.63		1287.69
679.867		626.719		1073.26		2237.34		1102.04		627.024		558.804		1363.47		1341.78
613.67		2045.49		1061.51		2351.59		580.749		643.222		695.984		1210.15		1471.43
854.244		650.305		2199.2		1132.19		1143.34		684.749		483.69		1237.81		1208.65
476.432		607.038		2238.8		1094.47		1604.95		697.457		478.401		1297.02		1321.14
484.209		626.548		761.045		876.125		650.174		650.469		645.197		284.022		2020.75
630.149		478.187		1648.12		832.54		629.488		490.163		656.24		418.854		1332.02
571.713		622.197		1355.19		1099.65		705.34		679.167		912.215		1269.77		1380.73
626.32		1574.31		467.905		1026		1106.52		690.351		651.381		1132.24		1316.27
642.074		633.353		337.096		1464.92		1095.39		1155.01		519.737		334.149		1270.15
659.859		552.73		642.707		486.011		570.633		861.161		629.82		1239.59		1295.66
710.584		630.914		1018.68		1093.25		615.109		774.694		670.328		1227.15		1326.86
612.342		2245.37		456.19		1815.94		1217.17		687.995		525.226		1148.04		362.961
632.151		561.295		628.907		955.774		1099.18		696.356		524.779		1208.55		1343.52
1126.98		544.698		1858.9		1068.24		835.741		785.323		512.96		1227.27		1432.85
1360.07		673.905		1165.93		1746.85		656.312		673.074		657.305		381.581		1412.41
622.045		629.709		1298.71		806.655		805.625		674.123		721.749		1263.16		1266.81
641.573		614.484		1154.01		2393.85		2455.22		945.624		663.169		165.986		1275.24
1083.04		230.371		1155.86		397.304		746.548		644.312		507.482		1290.41		1417.88
2598.77		594.779		773.452		1249.89		1168.33		648.468		660.664		1250.04		1370.9
815.358		250.551		2789.45		752.667		821.7		644.428		648.186		1043.45		1269.05
1337.94		1115.49		217.33		318.684		1137.97		668.972		658.884		1246.38		1291.38
615.625		431.046		2078.23		1579.65		689.516		520.598		647.295		1240.4		1294.44
644.876		705.673		582.771		430.383		656.295		710.08		527.833		1323.5		1283.65
539.218		603.858		1106.79		1051.12		732.726		664.125		687.727		1194.15		1328.73
625.055		634.797		1031.3		1101.49		1553.58		656.458		683.01		1462.86		1365
1070.71		315.762		369.02		1141.46		2337.67		749.717		502.447		1278.83		1282.66
604.798		306.254		1105.84		518.648		772.596		654.883		696.162		1162.19		1336.44
566		603.596		322.014		317.44		1076.2		1195.26		600.905		1296.64		1310.37
548.903		613.279		300.912		2975.21		346.167		650.042		742.323		1290.96		1385.72
627.93		653.883		205.115		2132.59		2130.97		638.401		648.697		1270.84		1304.29
929.943		611.734		315.303		946.323		1723.71		1138.05		649.107		1281.13		1335.92
660.819		2123.13		1116.88		1209.02		949.216		217.71		697.516		1285.74		1315.39
1081.64		1133.23		359.045		761.763		442.19		669.401		679.475		1362.52		1223.61
582.285		620.662		830.278		1056.2		1101.96		615.431		690.758		1244.1		1389.05
629.614		465.792		949.159		1143.62		946.034		681.17		634.826		1242.67		1352.93
633.256		1079.47		1105.18		1062.18		527.957		468.754		682.565		1268.89		1485.29
1294.92		1690.9		750.509		1205.36		1132.48		633.453		684.377		1233.16		1344.64
689.948		621.32		582.162		2319.3		1217.89		646.594		657.141		1206.83		2228.84
676.751		632.336		1066.38		853.28		1063.16		680.737		392.304		1168.86		1288.13
631.747		601.2		1080.85		749.67		1164.06		630.738		649.932		380.732		1350.04
343.694		604.589		1197.08		1113.88		594.916		337.577		745.201		1212.62		1247.41
665.582		630.466		1090.43		1164.68		754.138		671.647		686.863		1241.73		1327.88
213.091		440.63		2131.36		567.906		1096.2		672.197		591.956		1264.56		1352.2
489.001		2076.05		1182.42		1107.45		1133.81		659.185		653.168		299.637		1346.75
1083.6		298.258		296.723		1075.8		723.919		477.972		978.015		260.888		1263.18
789.521		618.966		625.416		1111.11		1620.73		630.362		665.174		1139.33		1179.04
2909.77		1167.79		839.98		613.107		894.642		646.075		498.658		1257.51		1333.17
674.237		627.806		1395.84		1025.29		2381.03		660.286		668.071		1084.54		1285.91
739.025		616.803		642.405		649.515		1162.31		585.423		547.267		2415.03		1147.09
1337.93		1325.05		1057.72		1097.95		760.79		1129.98		664.688		1132.72		1327.7
600.733		638.247		1084.47		618.45		596.753		645.202		621.669		1074.64		1305.44
626.39		630.471		1062.08		1101.91		2329.3		653.226		642.66		1275.84		2162.32
461.499		275.302		517.639		1016.85		677.42		566.778		690.166		1233.42		1241.39
463.997		604.599		706.573		646.555		1085.52		597.511		523.212		1318.13		1340.21
614.401		597.759		1738.27		720.534		1042.99		583.018		681.44		1178.39		1252.13
626.451		606.027		449.973		1062.26		790.968		730.165		743.176		1266.39		1317.54
700.862		2946.27		1143.77		1127.12		1103.12		654.887		691.837		619.213		1372.07
1103.73		663.533		1098.36		1022.09		276.41		673.558		665.008		1325.03		1361.32
599.157		477.87		1099.91		809.86		765.091		719.274		665.222		1319.24		1366.01
2962.64		2427.79		1199.36		1168.56		651.501		618.039		617.019		1313.16		1404.55
633.166		633.148		1156.06		1049.45		2257.3		626.06		740.442		1167.6		1339.75
600.942		617.548		470.138		1040.64		936.592		670.753		722.79		1118.06		1259.83
615.843		638.782		1875.19		2298.32		1084.95		677.023		653.111		1406.18		1387.74
646.122		763.413		1084.62		577.624		2513.73		630.003		638.57		1221.75		1235.91
615.761		636.005		623.142		596.376		1144.5		1188.05		680.857		1193.65		1339.41
557.187		604.494		453.834		300.086		467.177		646.978		689.813		1252.37		1371.28
2254.09		1097.27		1113.61		1137.52		2223.43		605.953		620.899		339.593		1296.68
634.759		149.334		1098.6		1135.49		622.69		656.017		679.529		468.562		1340.12
637.937		635.288		1136.81		1121.61		1089.04		637.21		487.605		1212.43		1171.4
2511.1		658.441		2279.44		847.981		1152.72		1183.14		692.759		1302.49		1348.26
507.007		584.636		642.344		993.634		949.993		1154.91		702.976		1128.71		1396.61
657.064		601.333		775.853		970.027		1129.23		683.505		593.778		1367.88		1707.32
249.738		649.945		1100.69		1006.69		622.137		603.275		673.619		1415.27		1402.13
572.675		705.044		641.905		1124.38		2279.46		639.25		568.784		1114.78		1246.63
686.348		625.116		752.538		656.524		1195.46		414.261		625.062		308.72		1159.72
1653.04		598.516		633.656		2891.3		1133.19		1214.59		704.26		1283.61		1283.13
642.273		377.247		819.786		1134.91		1160.18		628.162		630.553		1114.96		1343.7
747.449		973.789		625.963		884.773		1080.44		650.108		671.806		1212.22		1299.33
661.144		493.782		637.284		1218		1673.22		698.748		659.068		1290.65		1294.43
1104.61		778.119		2269.06		2030.76		1188.61		533.634		684.606		1183.23		1316.89
1093.29		636.396		1111.09		374.636		2297.68		570.012		608.176		1418.34		1364.81
656.375		1097.85		1007.01		1721.09		1144.87		714.936		724.106		1388.43		1347.65
647.234		649.394		1092.96		581.572		1109.19		683.2		668.659		1263.88		1441.42
635.876		1032.91		1909.14		342.671		880.444		634.158		634.268		1216.14		1302.7
447.442		643.209		1115.87		620.177		600.104		670.517		629.793		1271.29		1379.94
604.118		466.271		463.911		1176.64		662.024		649.592		416.541		1192.72		1467.82
985.575		618.731		2115.72		1089.11		1123.73		683.035		566.033		1236.84		1341.15
1026.44		617.575		1200.72		800.957		1012.01		647.436		1036.27		1223.55		1306.7
781.251		623.366		616.83		2194.17		1158.81		521.724		638.542		407.815		1393.92
645.849		634.43		627.325		1057.79		658.355		754.974		683.702		1310.75		1256.01
555.925		615.166		1071.99		1072.48		1167.72		626.693		706.974		170.639		2360.21
1118.92		214.919		796.372		474.838		640.286		1627.7		660.113		1248.57		1458.76
641.154		644.401		651.428		1165.88		1171.29		616.585		659.554		1197.8		1424.74
1142.69		633.896		608.691		1088.89		601.966		650.905		603.177		1299.5		1342.59
623.33		654.539		773.03		2207.73		685.895		616.203		684.173		1243.16		1332.26
957.982		610.526		621.092		847.227		632.041		642.225		709.611		1284.28		1280.81
906.39		609.179		1108.06		624.886		667.202		637.39		645.273		1196.59		1308.03
674.027		709.702		1118		1387.37		1116.52		668.243		664.984		1246.07		1325.15
1224.38		646.119		1127.89		707.738		1130.05		483.089		591.786		1208.45		1280.55
770.699		870.267		785.532		1142.34		1138.84		799.136		354.067		1251.21		1176.07
616.231		633.914		1060.16		635.822		2310.8		669.039		2514.71		1285.95		1271.32
624.529		481.32		1108.54		1080.56		812.21		1141.49		521.118		1224.74		1240.2
585.486		968.356		723.901		1152.58		1160.68		639.691		557.912		1318.14		1323.93
657.691		520.63		625.836		671.222		476.132		628.673		604.147		293.065		1243.25
597.828		616.53		1079.86		2224.95		630.286		639.571		655.5		1226.88		1303.25
451.44		624.367		307.954		793.977		805.744		1095.9		495.508		1262.52		1309.01
1114.06		366.305		642.878		471.956		605.55		514.851		553.157		1120		1297.92
663.694		1228.96		525.552		1152.8		826.592		617.486		514.832		1244.04		1288.86
2979.88		595.658		1093.57		1287.35		2105.79		643.876		682.315		1301.7		1336.6
452.243		1046.7		405.963		777.104		1125.58		658.38		554.434		334.57		1352.85
610.191		692.689		777.544		2145.14		1136.81		689.231		280.6		1228.22		1133.75
642.864		985.978		1156.1		1089.38		1026.72		610.378		644.645		1183.52		1322.62
622.751		1158.54		1403.38		1056.53		713.543		667.67		825.595		1147.95		1371.91
426.977		629.877		324.945		1788.46		950.571		664.3		468.459		1089.8		1199.74
2214.15		621.166		233.964		1155.79		867.444		646.944		668.345		1233.53		1307.77
1031.96		615.273		1102.46		2269.79		499.38		627.755		676.469		1194.9		1306.41
1171.64		1039.07		1088.75		1214.11		1341.69		635.079		1154.6		1269.94		1310.72
480.566		664.772		1951.1		820.504		1016.26		652.562		642.197		1292.76		1323.38
687.228		528.438		1050.21		637.712		709.846		667.552		681.296		1084.52		624.379
1085.79		1053.9		1080.55		706.821		780.489		645.496		698.196		1127.85		636.979
2128.97		464.105		545.964		1137.32		756.436		1123.91		661.066		313.976		1334.44
1046.51		767.811		996.204		1055.9		902.977		628.974		654.38		1320.17		1438.86
619.314		2587.26		309.608		1252.38		1190.48		551.703		691.561		1121.97		1269.45
1652.99		872.015		245.75		1131.29		1166.23		660.98		663.918		1249.79		1284.23
625.05		683.179		1069.74		1080.87		1204.07		678.632		665.316		1466.22		1354.76
1624.35		633.575		1162.98		732.959		1325.58		647.099		1088.74		1417.48		1278.75
661.151		641.71		1152.3		989.732		1125.97		629.523		748.062		1414.82		1309.1
1125.89		1173.81		435.628		1135.39		2379.99		695.358		783.75		1158.26		1325.03
632.298		602.691		1046.49		1043.26		280.612		644.036		513.445		1198.64		1363.16
514.184		610.348		1084.55		938.733		795.737		668.386		1176.79		1286.65		1246.09
585.895		2199.53		1069.62		2188.35		644.205		637.334		805.424		1216.6		1458.68
581.235		641.116		1036.39		1138.08		292.538		629.023		288.316		1263.62		1195.15
1102.57		1160.57		777.545		579.345		1141.54		673.618		521.724		1222.08		1271.39
639.591		573.612		715.17		710.659		1367.29		757.121		1140.08		1216.84		1461.37
1077.92		234.745		1480.5		238.107		1163.3		1151.8		664.302		1207.27		1359.24
1048.02		935.656		1112.54		1138.96		642.642		561.516		691.837		1125.25		1342.76
1120.01		671.097		1142.2		777.222		1178.92		570.048		625.284		1339.23		1576.47
259.947		649.854		597.36		629.609		1099.84		598.833		626.559		337.963		1448.12
680.27		581.154		930.3		1073.66		669.649		633.824		716.196		1295.21		1352.43
677.87		818.64		2172.4		977.605		870.436		650.336		654.918		1218.81		1368.48
1382.94		508.991		2403.97		1114.69		970.424		648.343		573.315		1215.05		1322.86
508.047		629.218		1026.86		968.944		466.646		1491.56		761.808		792.002		1259.23
620.07		1111.1		630.652		644.57		1147.47		665.206		598.101		278.092		1600.36
957.988		1098.71		417.94		904.658		506.716		616.16		829.374		1322.84		1364.18
652.243		610.889		772.085		744.475		701.447		617.834		653.584		469.282		1309.53
1798.77		461.173		262.24		370.348		656.525		625.101		572.796		1404.6		1289.22
1052.21		667.501		1120.09		1205.12		738.222		686.504		688.788		1270.52		1163.22
635.137		631.304		1090.43		1033.42		1047.15		667.239		691.036		1132.29		1300.32
1048.41		655.136		243.193		498.789		1069.17		682.081		336.785		1243.03		1276.82
652.949		586.885		642.539		1173.7		692.585		634.354		521.999		1287.44		1238.52
622.456		512.74		1132.7		1799.07		1126.56		708.106		695.065		1126.89		1213.82
1051.66		1117.72		1140.92		880.043		1140.98		659.157		545.305		1288.35		1200.73
670.265		616.035		253.503		1196.14		1212.29		1195.19		704.339		1137.66		1364.29
644.044		639.459		1069.48		951.119		1049.45		667.044		685.502		1262.84		1443.23
632.959		202.037		384.939		838.309		2298.7		495.761		673.248		1123.73		1238.52
2673.84		618.29		567.864		1051.98		2422.22		469.983		487.465		1296.7		1391.16
706.902		446.549		501.757		971.365		879.643		667.886		771.783		1235.45		1394.24
1553.27		638.601		2225.13		1232.69		1115.28		657.873		664.881		1331.72		1279.93
1078.67		634.227		1079.77		1052.79		571.523		658.798		518.754		1187.64		1446.27
613.287		630.968		444.298		2256.53		1130.31		666.996		693.899		1131.69		1333.44
383.721		561.722		191.551		1116.15		1138.93		1190.61		651.879		1290.8		1386.91
665.373		1103.14		568.464		2202.91		1054.95		692.908		688.987		1355.87		1270.86
593.392		615.496		472.167		1340.78		654.567		737.832		728.194		1250.27		1229.89
622.052		624.738		722.173		1430.29		1252.83		677.862		521.739		411.949		1195.65
617.576		644.933		2181.74		1126.19		1030.91		606.569		778.077		1248.77		1341.23
649.346		2936.55		727.597		2272.84		1173.3		559.64		642.67		1310.53		1359.45
682.61		638.261		426.752		1087.61		647.375		679.534		646.724		1274.08		1302.4
592.08		641.082		1078.2		266.633		1048.28		1183.5		544.095		2546.46		1435.19
1093.85		1090.16		1029.61		1150.38		1068.55		639.536		485.748		1208.92		1319.43
575.979		621.045		1078.12		334.571		1153.53		660.383		743.367		1254.97		1403.75
254.77		564.193		618.695		1051.91		527.967		1175.04		649.891		1308.65		1329.27
636.792		549.991		2198.41		1087.01		1135.57		608.619		471.993		1260.34		1419.24
473.286		2122.59		1115.56		2155.53		1116.42		616.569		672.017		1298.82		1255.27
628.262		676.084		1646.1		2302.41		500.673		670.01		657.752		1353.35		1242.24
749.563		624.141		771.566		1465.24		746.394		673.348		646.105		1208.02		1304.74
643.808		463.36		1059.75		2183.41		645.269		673.962		714.018		1251.2		1565.14
878.2		465.272		1156.38		2218.29		793.863		477.439		633.539		1857.02		1401
483.209		669.383		369.146		1149.89		1020.38		538.282		666.002		1267.13		1303.9
1073.94		593.264		2212.41		1080.76		1184.62		636.124		694.928		1261.04		1410.45
565.522		387.032		1068.69		1091.98		2178.67		671.718		494.027		1161.08		1303.14
614.111		283.596		1160.25		1012.64		1082.11		691.557		459.673		1046.83		1232.6
449.244		544.248		1266.46		1433.88		1098.25		613.698		713.497		1235.35		1388.19
637.589		633.231		1015.76		642.815		636.145		515.786		683.51		1183.99		1286.71
1120.08		790.156		779.985		1271.89		1024.2		654.143		1210.83		1198.46		1302.5
1425.89		605.273		1434.25		805.284		654.527		658.222		769.36		1248.28		1251.77
410.818		956.398		1341.7		627.86		1203.17		669.999		650.548		1257.29		1358.69
624.459		1526.58		1133.37		1134.66		1334.9		632.311		662.122		1223.96		1351.63
490.541		613.892		2522.07		1009.8		1890.56		637.64		655.129		1290.33		1533.84
576.79		2297.91		642.01		1959.31		360.439		798.691		687.32		1322.92		1340.81
2382.6		977.425		1114.13		1653.32		2293.05		784.035		625.434		875.669		1273.8
2689.63		190.859		1073.44		509.326		1297.1		644.482		2001.16		1229.61		1578.52
655.45		1082.49		290.407		472.115		1142.6		633.421		663.854		539.267		1265.3
682.057		547.875		1120.78		809.277		639.657		694.678		895.179		1181.88		1333.93
591.46		863.963		480.841		1096.69		1110.13		630.266		705.527		1259.25		1371.49
1083.36		631.866		1131.21		1869.41		1185.47		618.975		682.548		1320.5		1309.74
713.01		630.366		1089.37		1532.33		650.871		650.266		649.7		1249.17		1293.01
1403.6		1119.54		587.565		768.813		1055.58		710.531		668.198		1250.66		1346.86
1279.04		633.876		630.91		1174.68		1209.1		660.352		504.924		1289.11		1557.63
1059.9		1074.46		1069.76		1062.42		761.13		682.814		694.155		1268.32		1331.11
644.108		774.717		1583.37		1040.14		1101.33		496.036		632.751		1277.07		1326.98
2470.81		400.014		1072.1		909.907		650.261		700.337		536.95		1262.97		1293.64
636.948		638.588		1083.39		258.126		1121.25		646.217		538.893		1081.92		1269.34
473.386		626.476		1078.2		710.605		2175.04		639.703		655.968		1403.87		1304.07
2146.89		450.079		1928.82		630.359		1343.91		584.819		614.637		1373.42		1279.58
451.067		613.613		1404.56		466.117		1135.97		560.655		905.665		1253.83		1423.38
623.785		573.36		1474.21		651.788		1189.75		640.972		568.519		1249.67		1349.51
736.297		593.257		969.303		1068.74		1000.85		658.164		612.754		1099.13		1528.65
673.245		611.573		1125.07		2200.62		1041.31		641.549		685.511		1225.34		1352.47
915.244		630.56		1169.19		1187.72		1148.55		628.47		735.212		1239.74		1365.83
485.496		496.261		1085.1		1011.04		862.413		658.494		642.405		1281.22		1292.87
2354.68		1090.86		708.071		326.224		1160.13		659.861		468.425		1295.98		1313.09
681.686		1201.53		1068.52		2287.19		1120.26		609.507		686.991		552.782		1332.42
535.155		631.753		1018.34		2360.04		2323.17		611.773		849.663		1260.14		1382.13
641.243		949.304		1140.86		688.494		1127.57		625.265		756.244		680.18		1348.78
604.272		630.953		1107.98		1067		702.104		646.345		535.685		1288.08		1390.93
679.488		600.467		1162.72		1120.38		2332.61		649.68		622.838		1126.93		1393.84
616.021		775.408		2229.12		779.202		509.188		746.378		475.14		1209.76		1296.62
471.654		586.271		2190.23		765.903		658.095		665.776		672.954		1275.91		564.619
350.265		766.749		1145.7		1068.65		1186.57		612.173		673.451		1320.08		1260.23
541.245		619.971		275.36		1088.4		610.714		585.68		1190.3		1230.29		1370.79
510.48		1168.06		275.585		1144.2		396.249		672.006		628.575		1302.16		1313.61
660.224		609.453		465.108		1260.76		1148.21		490.707		311.523		1310.95		1218.53
629.047		640.906		323.349		590.177		614.274		647.585		595.17		782.109		1379.39
1023.84		717.494		1089.2		2285.99		1108.07		503.258		641.664		1126.02		1333.18
417.288		607.438		1021.34		1127.23		2355.77		641.181		611.039		1351.88		1434.91
732.713		609.116		1112.87		1123.66		1108.74		2203.04		459.918		804.656		1276.81
499.971		648.066		1355.54		1154.46		834.57		687.59		638.938		1272.96		1418.45
496.755		1173.54		1159.54		2238.95		2157.44		661.727		654.215		1223.03		270.727
1078.64		668.634		619.502		1204.15		670.087		650.308		662.611		1276.49		1303.25
636.536		1599.97		633.789		1116.82		1345.49		609.029		642.951		1299.77		1471.04
1117.09		630.372		596.276		929.415		1211.84		620.459		704.385		1282.05		1497.95
584.354		535.552		2071.47		1145.36		622.645		668.857		534.874		507.454		1288.64
2425.53		699.24		1062.53		1632.01		576.177		655.411		656.016		1010.17		1360.42
1899.14		635.71		427.603		1070.24		642.703		648.707		688.755		1312.72		1426.37
725.463		901.574		1101.69		995.596		694.529		649.475		492.855		1314.47		1199.31
500.485		637.808		2195.41		1775.11		1231.77		834.812		829.904		654.793		1236.25
1090.35		572.906		787.565		1104.53		1090.41		672.115		662.923		1228.12		1222.27
616.868		232.824		210.944		651.965		668.133		667.329		671.912		1270.53		1353.28
639.752		613.105		1086.06		1100.13		1127.98		659.375		625.983		1359.31		1365.38
1422.2		769.405		1206.53		1120.96		648.75		684.446		597.655		1311.44		1240.42
698.202		614.111		1094.57		232.728		525.471		1213.62		559.144		948.527		1336.04
477.549		700.39		1102.71		1084.84		777.54		689.826		1245.12		1229.72		1378.5
616.489		629.504		1452.99		1089.93		798.849		1212.44		556.302		1284.43		1259.4
1152.07		281.068		819.258		470.143		2464.59		474.965		706.327		1311.58		1252.98
614.977		662.626		1088.04		1198.32		2431.51		2433.9		628.674		2464.38		1522.8
619.364		750.552		1100.46		439.169		1164.6		637.976		1341.53		1226.24		1362
686.082		635.239		1088.36		796.71		2033.57		1237.95		627.526		1255.35		1378.52
641.813		1178.5		1087.95		1096.4		2355.58		1138.5		657.777		1340.54		1312.99
687.017		606.632		1330.1		817.501		1079.95		596.921		645.777		1230.07		1325.08
1075.6		628.147		646.179		640.019		1094.01		746.281		700.108		414.021		1257.73
1147.31		619.576		990.627		2259.06		901.497		645.516		590.883		1454.03		230.053
649.306		627.609		1107.62		1131.83		1015.8		488.756		604.118		1375.71		1353.85
490.716		619.382		1049.25		691.296		1163.42		624.61		522.121		1400.69		1360.83
630.672		468.716		1145.41		1853.8		2266.47		274.968		687.378		383.778		1434.32
958.156		1657.8		1112.61		347.01		1120.02		659.976		686.967		822.056		1324.59
646.899		595.764		459.728		2149.45		2216.97		672.904		689.939		1303.6		1301.21
470.331		598.514		1085.33		1141.49		2409.95		639.132		502.881		1257.99		1277.58
842.385		616.049		878.589		451.041		633.815		686.113		682.729		1291.64		314.21
635.221		602.456		1101.54		1557.38		791.101		1157.26		650.621		1213.27		1255.07
1138.11		1101.87		1123.42		2238.83		736.603		618.645		506.462		883.464		1281.5
623.305		727.385		1036.13		590.546		1151.04		651.51		739.62		242.763		1201.63
645.027		547.562		1495.2		763.403		662.776		642.857		643.913		1281.06		1274.51
920.112		610.672		1111.77		675.465		2243.3		628.192		630.341		1200.91		1334.64
659.204		390.061		2168.31		528.803		1093.71		772.213		655.618		1181.6		1295.87
652.116		631.892		473.286		1359.97		612.453		627.29		684.794		1191.13		1322.01
1041.95		609.292		1069.75		2879.83		1731.5		633.008		630.083		1337.43		1406.88
658.616		470.773		1911.1		781.184		595.064		630.118		674.585		1213.92		1263.02
968.608		770.944		1116.7		1126.18		1150.42		466.14		485.384		1202.1		1252.88
453.909		631.822		2541.24		2387.26		1275.66		1211.12		544.474		482.731		1334.38
985.003		616.315		1063.79		970.469		1148.01		338.074		630.659		1212.9		573.254
1152.57		806.037		1056.47		293.752		786.394		637.44		470.148		1260.18		1261.24
635.112		611.871		1101.62		1160.98		1141.35		594.393		678.622		1065.54		1355.68
1175.03		561.498		1145.54		608.13		1123		620.459		664.881		1194.67		1269.16
1170.75		637.013		1065.14		777.48		1129.11		638.268		704.659		1399.7		1321.65
638.326		700.321		2249.64		990.36		2225.24		635.303		603.736		1159.95		1314.36
699.146		582.213		708.396		1015.88		2207.99		644.766		750.496		1221.97		1337.64
614.087		480.772		235.605		762.037		1143.39		628.699		668.136		1727.49		1390.64
2993.88		591.367		2332.74		1788.8		2138.95		759.311		611.322		1372.61		1357.69
1100.21		1434.99		456.95		1164.72		709.126		741.262		671.591		1199.15		1302.91
1139.16		1102.79		1114.36		2073.63		788.592		639.841		674.5		1213.34		1254.16
625.48		631.793		2254.3		298.154		650.913		665.873		630.164		1412.62		1235.63
456.309		608.415		582.17		506.327		529.913		224.682		689.051		1144.82		1360.78
594.853		629.789		1145.04		776.6		766.374		694.209		647.136		1266.43		1400.37
646.027		638.832		493.051		1145.36		1119.82		694.289		668.099		1235.11		1326.79
654.505		658.146		1180.08		1123.36		355.927		694.911		596.73		1293.11		1303.61
637.51		662.843		616.524		1039.02		1067.43		690.768		633.806		1268.95		1332.87
604.83		973.725		455.698		288.5		2150.93		1146.1		602.764		1214.68		1468.57
1204.14		899.593		1104.73		298.958		1101.17		635.761		652.144		1271.36		1431.51
1006.42		622.171		1089.39		779.161		1135.77		579.043		2478.19		220.564		1334.9
637.081		458.215		461.358		1126.57		2307.83		1220.85		618.662		1272.33		1211.85
628.078		766.738		385.777		1010.81		773.159		648.693		679.642		1284.86		1266.3
1164.7		637.581		273.206		2254.31		1049.2		651.84		624.891		230.105		1308.45
664.347		600.249		182.393		1153.58		667.29		680.368		671.568		308.694		1226.76
622.179		1742.05		1053.39		1276.12		598.073		653.189		576.847		1303.33		1206.49
605.063		567.196		661.732		1094.75		1172.04		665.924		643.4		1331.17		1316.23
625.398		570.231		1053.17		574.383		1274.71		651.218		699.265		1149.7		1314.45
1078.17		585.543		782.91		1014.69		643.93		567.006		666.895		1314.88		1369.21
701.526		636.898		444.694		1091.6		959.587		646.639		735.322		1372.67		1729.98
1161.32		1339.79		463.744		2179.83		1185.46		639.069		580.114		1267.25		1355.48
708.326		642.606		374.858		1073.74		943.032		676.808		669.098		1419.76		1363.92
563.544		758.569		760.174		1124.97		335.447		614.553		637.623		1137.84		1355.59
606.868		1007.32		1147.54		2016.27		709.112		651.6		680.24		1265.76		1396.07
868.149		621.909		387.015		1110.4		681.66		666.038		649.574		1138.06		1277.1
1048.62		967.809		1092.52		2171.99		561.596		677.668		673.644		1153.51		1367.3
605.984		258.78		1106.92		1142.37		1138.06		654.326		656.908		1296.58		1297.9
688.507		602.191		752.714		1047.74		1084.21		851.29		689.227		262.279		1415.84
500.265		625.464		1032.02		1127.3		342.048		665.745		665.307		1298.91		1300.73
414.06		191.416		297.511		1138.87		989.283		651.491		684.57		1387.52		1406.16
620.577		470.401		1193.64		1076.63		1186.12		647.777		511.882		1123.71		1449.17
657.315		962.724		1113.94		609.674		1193.17		658.897		662.585		1269.45		1336.71
655.824		587.995		2490.43		653.169		2791.77		774.195		751.27		1425.86		1442.38
552.967		608.499		1153.07		1224.91		1122.62		814.408		910.5		1289.69		1199.67
628.579		616.592		282.657		1131.26		749.628		573.121		592.638		424.89		1406.48
680.262		438.26		1072.84		1144.69		564.246		643.043		623.546		348.23		1285.38
609.693		1103.9		352.357		739.924		994.189		1046.63		619.281		1330.22		1321.43
930.438		471.677		312.526		1352.24		546.564		623.134		668.394		1432.05		1292.22
628.836		669.542		1123.34		785.941		1163.04		679.118		669.158		1065.01		1648.78
1305.67		501.001		2326.59		1100.84		2318.73		651.189		618.345		1322.21		1290.07
1114.3		633.606		1193.1		524.036		656.03		682.568		662.135		1285.37		1312.47
640.814		2299.43		1107.53		2282.01		1144.06		1119.4		603.488		1299.07		1340.91
641.454		611.384		1015.68		2614.5		733.371		546.384		724.631		1319.26		1381.2
683.344		599.456		1003.15		666.497		1514.06		670.105		683.477		1332.03		1260.75
604.621		647.751		1009.75		1170.62		606.657		643.723		635.956		1719.4		1268.06
609.115		621.134		351.135		1111.22		915.305		665.616		651.514		1186.81		1341.21
725.151		610.514		1345.19		1155.51		751.528		635.543		638.626		262.619		1269.48
710.377		771.442		1052.17		618.85		1234.36		300.986		620.483		1331.31		1190.89
725.882		626.426		1080.84		1328.12		943.798		619.257		627.333		1277.5		1288.37
490.735		634.892		312.306		712.218		2245.02		647.147		642.007		1321.3		1203.67
630.216		629.643		2045.53		836.078		2243.42		632.562		854.651		1285.01		1375.19
1141.47		1181.15		1126.44		1386.03		786.742		724.22		450.78		316.065		1288.86
791.43		612.981		1782.99		1073.82		836.534		616.51		636.262		1257.79		1324.96
609.762		1124.53		1067.1		1381.28		464.056		616.552		726.144		221.234		1568.41
964.707		636.105		1157.25		294.089		649.644		606.852		1257.8		292.05		1279.66
1297.6		636.821		329.394		564.59		1245.33		642.741		286.902		1258.43		1285.05
568.216		613.854		808.04		1127.03		772.369		665.901		593.503		273.159		1256.75
660.879		318.658		290.402		298.286		638.727		545.544		672.254		1293.38		1326.12
624.246		704.055		2286.72		1063.72		1307.87		647.993		573.894		1791.11		1325.56
1405.14		600.915		1127.82		390.419		628.214		584.126		660.988		1050.88		1345.58
503.734		722.534		454.411		748.311		1086.49		642.064		694.278		1214.98		1325.98
1074.04		1427.25		637.598		1126.88		2326.33		682.505		675.47		1269.1		1288.68
677.818		486.082		613.775		1507.95		931.536		720.459		669.302		373.694		1254.55
806.364		1709.09		1061.48		931.805		2259.44		655.29		647.468		1270.5		1323.84
639.431		657.741		196.589		1118.25		1368.78		734.38		257.155		1318.02		1411.37
339.402		247.441		1159.95		740.145		663.602		630.014		728.907		1766.82		1245.93
682.272		657.715		2243.37		2284.95		684.014		627.594		684.759		1190.83		1320.5
1929.3		626.655		1103.76		777.073		1021.13		647.29		652.492		1227.31		1242.89
492.998		294.178		589.14		1044.68		611.49		667.172		833.203		1274.05		1204.69
602.452		570.617		1063.5		1000.72		1004.13		643.455		631.361		1272.18		1291.3
608.457		628.058		641.204		290.207		682.259		659.427		684.284		1273.77		1268.54
662.607		630.316		477.179		1110.17		1135.88		904.78		538.566		1347.8		1333.71
859.078		636.874		1149.26		689.496		1160.08		659.836		682.649		249.906		485.78
600.09		742.682		562.253		1206.71		1211.25		658.338		549.635		1239.61		1258.02
532.233		611.057		293.672		999.237		554.585		625.631		664.167		1228.45		1248.11
623.614		637.854		253.956		532.359		1041.99		655.065		513.211		1228.49		1286.46
1100.19		639.186		234.218		476.852		710.928		668.952		661.043		300.159		1300.22
624.328		652.953		625.659		1202.48		1106.91		676.109		474.157		1451.34		1235.11
989.802		644.665		1060.19		1275.86		1095.65		617.693		555.228		249.535		1271.98
660.292		649.753		179.014		450.786		609.245		681.023		535.491		395.112		1335.84
1128.41		612.004		1118.21		1066.48		1370.86		659.141		669.114		1446.55		1319.92
1480.14		689.024		542.477		1054.92		2355.74		632.726		570.481		1176.04		1346.35
692.04		702.082		361.211		1095.93		1167.81		806.482		676.939		179.274		1413.29
1039.85		639.149		1410.46		1067.05		1035.83		671.919		698.047		1263.67		1358.83
2048.44		476.132		251.031		1100.68		1090.43		759.091		700.738		1346.82		1218.63
595.434		619.817		275.608		1106.13		652.454		694.918		711.051		1401.51		1935.36
630.211		417.285		1142.12		1161.68		1007.97		552.015		705.25		1113.7		1363.38
796.663		1093.78		1117.01		656.203		442.802		643.985		746.19		1283.95		1362.02
1129.17		605.063		1345.12		898.606		1089.27		551.089		1127.63		231.759		995.248
1110.67		1604.14		608.65		485.161		1180.02		661.459		678.724		1270.09		1354.96
1244.21		625.966		697.447		376.615		1075.07		2263.82		801.919		157.263		1300.76
1214.91		1379.93		1359.67		1083.67		978.67		685.48		584.199		347.026		1260.5
1184.99		1089.92		635.031		1065.15		715.236		697.688		697.881		1272.05		1268.62
941.142		688.568		297.158		1093.14		1093.15		638.613		658.063		1452.19		1311.05
368.061		614.865		1045.52		1129.74		1195.3		1323.43		623.353		1242.01		1291.67
613.619		627.94		1063.39		1328.08		2317.49		1159.9		681.074		1261.02		1386.33
688.643		601.297		1073.29		664.21		949.184		1165.8		703.346		1186.98		1356.2
569.173		756.659		1096.99		281.594		2380.36		627.438		621.559		412.459		1373.19
155.043		649.744		772.38		536.3		1123.84		721.16		768.981		1292.62		1353.63
1032.51		597.403		1083.52		2237.3		460.265		839.6		539.831		1188.04		1254.06
648.731		997.344		430.986		369.003		1144.43		661.895		686.757		1204.21		1422.64
1133.55		648.746		1067.52		751.316		1149.72		634.801		567.673		1351.32		1355.44
636.373		596.107		360.396		457.272		702.465		335.067		635.408		1311.3		977.072
597.991		322.296		599.528		1135.21		1059.16		671.837		675.933		1272.8		1364.98
608.254		640.719		623.399		603.743		749.925		664.066		620.779		1244.21		1398.16
623.853		434.837		1158.09		626.274		2448.63		650.733		613.82		1274.82		1370.29
611.215		1111.42		1076.01		760.011		672.7		659.445		654.033		1253.07		1587.73
1132.15		629.137		475.493		1112.74		1108.82		649.825		670.127		312.278		1283.87
1085.35		2419.24		992.495		603.578		316.663		668.413		463.457		1231.6		1232.4
1136.73		618.324		232.186		206.348		1192.82		615.902		1161.03		1263.82		1338.01
677.794		591.11		1051.63		299.682		878.322		689.22		716.389		394.803		1245.32
1131.99		642.781		1088.55		819.552		1132.51		1153.36		706.986		1316.57		1439.23
494.948		764.921		1082.01		1181.58		1703.91		642.485		629.144		1238.41		1338.67
1046.19		647.822		1081.52		1781.05		688.122		643.1		664.457		1266.2		1262.45
632.657		986.874		258.874		1108.29		651.475		733.499		654.071		1200.94		1328.68
654.053		643.569		1142.93		1051.13		344.269		664.284		697.952		1311.7		1348.27
670.543		623.023		1045.93		1141.97		1895.11		663.777		679.74		1256.4		1857.16
1065.5		453.834		1159.73		1668.63		1176.59		629.747		1192.06		1392.24		1585.34
391.126		629.559		1764.36		2167.42		707.676		639.871		648.61		1113.32		1352.32
1253.3		639.654		1027.78		2359.88		955.732		634.439		701.825		1221.12		1352.63
1051.4		644.133		1066.33		912.829		652.359		691.399		667.833		368.851		1316.4
530.831		670.056		719.236		629.624		780.691		669.85		635.37		1266.03		1394.41
2190.1		743.256		311.335		754.072		819.942		672.423		635.061		1345.21		1321.28
633.382		635.321		2005.27		1081.4		2290.6		630.587		653.042		1116.63		1353.53
607.857		1391.95		214.767		2333.3		675.905		649.652		731.666		1386.17		1333.64
1038.49		496.567		2270.83		1157.24		1178.21		674.571		648.267		1218.26		1140.2
641.782		674.886		196.708		1072.21		818.236		731.694		2310.44		1619.15		1358.55
647.773		627.843		1112.71		1052.21		1265.32		705.218		691.31		1154.05		1305.74
362.176		461.91		758.131		1120.58		1136.7		658.053		701.602		1239.65		1390.45
898.939		460.014		635.716		775.21		1110.24		623.621		625.113		1191.55		1356.98
1257.43		626.906		422.759		2580.72		1023.6		567.3		664.772		222.857		1166.86
1491.95		774.364		2126.89		965.125		802.787		668.511		636.232		1398.91		1282.32
645.273		639.435		1067.54		1155.11		1301.57		642.751		657.462		1186.59		1239.83
634.01		2240.16		1200.35		665.908		654.803		649.61		544.628		1230.31		2026.79
428.058		2142.21		1109.61		2371.71		2743.7		758.141		698.34		1285.18		1471.73
630.6		1360.2		1427.91		480.828		1601.91		545.582		646.279		1260.8		1286.02
439.292		598.788		787.095		996.623		1014.72		1045.78		568.532		1315.85		1435.38
645.366		652.773		1082.37		1120.32		623.617		724.669		470.709		1223.57		1344.1
682.708		657.568		1051.06		1138.12		1663.34		666.253		631.139		1229.97		1333.13
652.418		470.907		2362.59		606.503		2329.8		626.572		1634.95		266.428		1361.07
605.734		537.27		1062.37		1245.94		1338.34		637.377		645.764		1285.02		1294.74
1532.25		710.854		281.592		1069.32		533.838		650.521		721.725		1238.69		1286.02
262.229		2029.32		308.257		1068.13		1177.18		674.225		642.403		1229.23		1316.59
432.451		498.138		1264.3		1140.71		1121.23		667.376		658.192		257.325		1401.09
617.635		261.037		623.05		443.682		413.2		606.309		687.958		1260.81		1365.88
629.626		1041.85		1083.17		907.954		429.925		665.827		686.094		1312.93		1251.87
610.7		307.784		1056.38		1154.77		1130.61		689.032		704.067		1296.82		1292.35
764.617		634.221		2205.54		1087.76		2368.77		632.527		635.447		1154.37		1309.99
1918.04		659.241		1019.69		435.679		2220.91		645.753		671.664		1242.63		1294.16
622.423		523.169		910.374		1079.39		1127.88		635.495		748.419		1209.61		1374.49
468.904		618.028		1122.57		1109.02		2197.82		673.247		761.935		1218.64		1269.76
608.514		676.239		1024.2		791.493		1095.38		693.503		703.305		177.997		361.615
826.294		608.589		443.83		996.799		1007.21		630.256		703.479		1158.44		1375.77
1200.7		905.097		1095.21		1069.92		1130.87		624.777		617.113		1263.36		1338.76
655.918		608.941		1295.94		1112.58		1917.19		648.277		717.095		319.926		1365.28
617.877		464.506		307.925		1134.59		1172.01		732.849		715.078		1234.83		1379.74
702.011		580.889		297.926		1110.79		1200.37		615.702		545.324		1180.63		1306.8
1190.38		660.689		1142.24		1120.01		556.169		650.728		569.463		1260.26		1290.61
413.848		1126.72		1127.66		1738.02		718.711		675.781		579.17		1233.52		1312.73
177.134		655.097		1098.45		1171.55		2268.42		725.224		651.397		1187.86		1281.24
658.922		606.743		696.224		2642.84		603.522		1134.22		622.864		1272.55		1322.9
616.083		594.264		1108.03		928.493		300.283		772.914		742.841		1325.1		1299.51
706.832		983.118		1156.26		1498.98		674.926		634.937		751.234		1270.22		1288.97
622.237		1104.13		1181.98		464.803		877.84		547.109		806.253		1226.95		1540.52
1066.22		212.372		1122.18		1152.59		2718.53		169.256		684.258		1232.49		1375.14
1180.36		968.927		1107.94		402.822		969.257		550.445		635.251		1234.02		1382.99
486.746		624.75		371.271		2983.29		1917.8		731.999		653.849		1161.85		1217.29
1056.17		606.586		256.156		1115.97		1058.7		656.562		630.073		1132.36		1329.56
760.874		641.555		318.973		2514.65		1132.94		640.006		662.762		1184.22		1382.26
635.695		826.146		1136.23		1132.24		642.106		1225.58		658.513		1319.51		1264.77
618.328		1576.57		496.186		898.591		1114.21		654.439		315.708		278.933		1380.51
420.212		524.185		245.967		265.264		1202.92		627.61		620.854		1174.8		1271.5
1926.43		1146.29		1076.95		587.398		1169.41		696.36		718.004		1235.74		1310.27
616.174		605.355		629.614		1142.14		1118.42		659.403		624.895		1305.51		351.885
504.731		650.979		996.954		1174.99		623.688		742.141		476.604		1139.17		1326.21
493.572		642.518		1137.31		244.585		2265.09		651.125		545.71		1341.65		1118.58
620.476		1093.25		1099.8		1144.23		1038.2		1150.6		661.182		345.233		1320.87
638.134		245.995		584.11		813.611		1210.95		645.212		729.572		1440.41		1306.71
1043.67		606.013		200.672		1128.96		1064.42		669.163		682.925		1135.09		1239.74
1157.1		511.173		410.112		352.076		1188.54		664.097		529.582		1274.46		1352.65
1261.68		620.674		1088.9		206.352		1127.05		706.712		654.002		1300.12		1327.14
1082.9		762.448		2141.44		1178.18		988.222		604.074		605.074		302.521		1902.93
792.141		558.891		444.386		956.111		1142.83		613.83		627.879		1259.58		1319.13
598.115		1094.33		1785.22		2247.6		1098.97		707.762		616.584		1267.7		1368.86
897.015		1059.64		1196.34		2241.11		1187.63		650.999		703.099		1324.16		1367.79
445.038		622.379		2282.66		1183.82		1129.71		638.156		654.676		264.46		1263.14
1330.17		408.473		497.217		1024.5		1100.41		1157.29		672.847		1225.2		1334
644.768		610.577		1188.73		1074.39		1070.26		732.854		645.347		1388.54		1204.84
687.873		665.21		305.406		1148.2		962.08		644.748		666.252		1293.21		1253.47
1475.05		313.419		1118.07		1174.65		1180.39		672.94		610.036		1262.74		1285.52
621.464		907.939		946.266		1133.42		1063.13		611.76		670.917		1146.74		1294.89
1468.21		655.201		176.431		330.01		588.289		653.291		625.405		1171.31		1353.55
649.794		993.735		240.272		2104.72		2213.4		648.618		641.62		1139.38		1349.37
658.633		635.785		2150.17		258.793		559.001		1015.17		679.487		1444.3		1256.04
636.248		146.648		268.004		662.28		609.744		616.568		619.24		1232.94		1360.03
1065.56		209.167		2745.83		2225.74		1171.88		655.874		681.991		1270.85		1352.54
817.387		630.285		735.809		1049.97		1091.24		1154.54		697.38		1288.03		1366.06
2243.73		613.601		1051.26		1113.75		1848.76		506.154		643.142		1265.04		1264.26
2627.26		637.708		263.478		1080.13		1033.12		498.536		656.682		367.574		1321.58
2309.32		570.984		2119.34		2734.97		1156.57		646.184		656.721		305.498		1317.32
385.618		1073.5		1110.15		1125.17		546.129		769.623		546.574		1322.84		1294.4
599.166		615.577		1178.22		2112.8		491.61		690.585		446.143		1306.5		1188.06
1123.02		986.159		1132.16		1269.56		1001.49		633.485		572.924		1197.92		1352.32
585.454		657.177		1147.68		1075.53		927.787		649.427		528.737		1213.9		1309.29
624.206		493.865		1117.28		308.938		446.06		1215.81		645.21		1239.34		1316.71
1110.14		331.298		2349.33		1398.52		2174.99		612.226		653.781		1257.82		1227.79
457.982		1280.8		963.162		1104.2		1140.71		677.376		625.511		637.61		1332.86
663.353		1193.41		616.263		1066.84		1166.35		680.369		638.874		1087.76		1380.23
704.522		641.115		754.279		2322.08		1084.46		634.137		739.302		2512.83		1363.01
549.473		1147.99		358.981		2838.88		1148.22		666.685		650.412		1264		1078.57
1128.09		640.524		320.123		1154.51		792.81		669.547		660.912		1182.16		1432.69
630.24		1503.3		1118.24		1166.94		702.375		659.453		492.058		1368.43		1267.85
792.176		628.796		208.718		1129.28		1141.18		511.169		693.492		1266.51		1155.53
933.47		794.315		1062.99		1628.23		1077.65		640.496		667.925		1161.95		1366.66
1156.91		604.664		1033.65		1797.96		1063.63		673.045		585.848		1290.44		1345.9
1058.6		643.96		229.269		1080.8		619.127		632.822		627.497		1252.38		1244.99
606.892		618.805		244.95		999.421		757.351		664.728		649.483		1485.82		1504.56
1301.21		705.037		450.915		1064.87		1110.93		647.402		642.189		1208.52		1246.87
1362.81		582.954		1095.76		1096.73		1031.26		478.059		692.325		1235.42		1279.35
1680.84		529.968		1122.73		416.584		2154.02		652.442		673.506		1262.05		1308.44
561.146		1567.84		459.009		816.066		566.789		660.327		730.371		1404.8		1365.25
1099.25		620.812		226.808		1141.85		1099.16		1173.85		719.352		1252.42		1598.5
634.934		1081.32		318.043		1219.2		1974.82		657.223		628.468		1248.67		1246.65
1081.61		633.201		1049.06		2940.94		1924.01		660.534		1180.51		1314.38		1211.89
589.828		196.769		498.709		2788.16		976.488		631.05		654.9		1237.46		1322.5
648.932		1250.9		2316.26		758.166		2110.64		651.57		368.121		1281.57		1529.99
1130.55		276.063		329.951		2234.41		1130.22		629.962		645.147		1222.85		1329.49
1100.74		1653.03		1078.43		1013.36		1106.08		667.785		989.493		212.782		1227.76
1041.44		1176.02		2321.59		1101.91		1054.33		655.707		655.477		198.26		1247.37
217.244		1123.89		633.268		430.321		1169.97		665.478		635.174		1303.1		1360.36
624.863		610.651		793.013		1139		2191.43		659.911		682.398		1037.35		1243.86
474.824		243.833		2316.76		996.375		1105.08		471.193		626.298		221.61		1423.45
658.916		554.166		791.159		1201.22		2279.38		1222.02		535.851		1285.66		1228.38
621.4		733.522		476.638		1017.53		321.816		623.253		630.27		1200.12		1254.6
644.538		1291.15		1087.41		848.09		1188.17		643.891		640.506		1277.08		1207.31
768.927		607.862		1097.81		1124.36		362.371		685.238		502.983		1281.13		1304.38
1066.86		623.106		498.42		608.545		472.742		643.189		667.933		1126.17		1304.23
596.925		580.149		1134.76		1081.07		1565.38		598.442		702.824		367.841		1449.61
2503.23		475.418		367.954		842.273		963.77		573.489		685.577		1147.48		1325.73
909.506		621.778		472.348		1025.89		673.185		505.417		633.384		1206.22		1332.66
297.149		460.53		2016.19		317.677		1206.4		677.601		644.581		1257.9		1279.46
210.795		517.903		784.044		1112.11		557.857		1247.09		647.709		1235.72		1373.61
569.208		644.109		2083.74		2617.51		963.069		644.341		605.849		1277.94		1321.08
651.503		463.151		631.167		1131.1		1116.63		679.55		601.793		1278.27		1360.46
704.251		645.433		421.979		508.117		1076.97		2338.05		647.038		1155.95		1251.15
1030.85		2749.38		683.264		1130.03		1118.37		616.451		669.998		1166		1281.77
500.03		645.755		217.126		739.947		846.651		665.485		662.839		1182.45		1537.37
1169.43		627.189		617.955		1184.25		814.102		651.025		686.595		1233.71		1200.11
1097.83		636.137		810.38		841.769		545.677		636.251		661.482		1289.22		1261.22
305.697		620.987		1106.43		792.51		640.591		608.332		687.518		294.715		1395.72
662.219		629.961		2585.47		821.739		850.238		653.291		530.706		1126.78		427.196
1159.43		2194.62		1109.66		1105.59		717.391		658.933		685.585		1590.62		1163.32
631.351		647.084		2291.14		832.264		1067.4		494.276		1763.56		1113.95		1388.17
680.018		463.508		2684.45		1018.22		1059.38		1166.89		562.243		1015.8		1186.12
2099.07		646.891		539.078		1093.28		1334.67		662.483		657.615		1306.72		1267.41
674.88		592.345		529.348		1123.83		869.847		673.269		613.224		1097.65		1149.14
1101.46		251.283		818.808		1073.22		640.323		658.957		688.73		1228.47		1378.2
605.765		600.826		1108.42		1158.05		1075.02		674.638		675.645		1333.96		1267.66
1406.79		1036.51		2193.15		977.349		792.626		657.077		839.551		1212.06		1346.93
691.953		556.608		625.203		1072.19		487.569		709.99		644.048		1386.92		1346.74
1038.83		368.307		684.098		2248.09		643.238		579.142		703.2		280.416		1368.96
866.574		628.866		990.148		1308.7		630.824		523.654		672.282		1215.75		1230.57
526.966		614.162		1117.71		672.811		1087.8		664.755		713.792		1291.82		1291.89
2215.29		1215.56		2227.57		1251.87		739.838		651.51		593.437		421.014		1427.63
617.496		669.916		1135.9		1093.17		1162.01		967.309		681.351		1276.4		1445.89
619.155		614.217		487.505		1109.19		1238.45		657.387		699.175		1260.6		1240.27
1202.74		620.435		478.782		1084.04		2248.42		448.37		607.991		1151		1399.02
623.676		680.149		897.025		828.254		1188.01		668.572		515.303		1263.13		1315.71
1054.88		694.181		1295.6		768.313		1089.59		663.895		636.283		1263.63		1369.95
998.566		634.16		2217.07		467.756		2298.05		688.057		715.892		1250.53		1391.35
1179.38		621.141		337.32		2249.4		1078.86		678.637		653.427		261.559		1318.27
2067.89		613.324		789.375		508.494		641.718		493.27		600.533		1260.21		1363.75
1412.56		454.17		1115.42		2035.74		1161.54		700.764		697.983		1202.2		1193.2
1452.51		522.015		798.814		831.963		658.32		617.112		612.922		1320.11		1336.57
916.532		905.435		185.276		1076.17		800.454		676.97		464.55		2473.32		1314.99
1275.89		619.04		1072.22		1045.87		980.739		646.076		468.142		1092.87		1373.62
629.424		634.086		924.326		496.243		637.345		658.601		681.811		1200.78		1235.58
2160.53		620.527		1104.43		1141.81		1072.98		628.801		668.018		1215.84		1302.45
627.113		967.812		1175.73		1036.83		1156.74		1846.13		511.123		1244.54		1331.1
640.93		898.512		630.916		1174.06		1134.04		700.858		572.374		1204.29		1215.26
679.264		597.993		249.308		1015.32		1149.13		2119.94		705.353		1415.4		1337.44
870.795		715.595		2217.19		245.257		1163.57		677.004		606.93		1252.7		1344.38
603.321		1101.91		717.068		1104.59		1104.27		609.894		476.084		1140.85		1302.69
784.817		591.911		2872.51		250.31		739.936		658.114		637.689		1157.07		1288.44
1035.26		2308.11		1112.27		1128.45		1075.05		574.977		677.911		1270.52		1048.66
624.343		598.144		2726.17		1152.94		1069.46		659.231		693.484		1222.55		1144.25
1091.9		598.973		632.778		331.278		2157.94		691.722		487.93		233.886		1252.68
603.924		534.087		798.592		985.255		1095.21		657.796		525.197		1327.06		1436.74
642.712		541.898		1093.58		1137.07		1166.83		675.204		657.507		1236.85		1262.24
651.512		643.145		1101.78		756.536		1202.91		662.824		637.961		1228.31		1318.83
715.12		628.077		653.058		362.815		1050.29		745.843		642.552		1143.27		1327.57
711.84		594.086		591.559		1229.03		1086.51		569.047		1196.48		1364.53		1503.09
625.734		1085.28		361.515		649.409		593.344		591.946		655.438		1218.48		1465.55
1256.96		745.563		782.03		1050.32		1116.8		1192.24		620.126		1471.24		1370.64
588.732		1077.16		611.751		529.282		711.853		553.339		703.711		2390.87		1325.85
607.246		1286.86		624.657		1914.92		382.191		655.339		1442.64		1268.35		1340.76
266.256		561.724		2826.03		1059.89		310.63		663.587		631.267		292.038		1322.23
1107.84		624.346		608.744		717.076		1134.24		639.351		625.184		235.471		1254.45
635.585		622.109		795.762		812.893		571.675		669.039		625.079		1187.02		1247.78
602.159		636.097		653.941		334.52		1074.25		648.263		695.505		1313.29		1327.5
671.799		619.642		243.66		1284.33		888.082		641.393		673.205		1119.07		1342.99
665.258		1175.73		2118.56		953.525		2439.33		644.032		627.78		1075.51		1558.06
1094.64		1061.28		165.659		632.963		734.496		622.116		692.045		1072.97		1416.92
487.517		634.279		1086.58		1071.79		677.707		644.209		622.644		1265.39		1282.59
280.799		474.59		292.092		977.903		2255.54		715.522		585.779		1271.48		1464.29
687.362		606.34		723.881		648.135		1274.48		623.721		634.793		1175.06		1193.03
614.759		1090.55		1136.06		1147.85		1143.44		820.227		686.106		1189.63		1378.44
654.377		607.215		312.586		405.036		631.296		1094.56		601.901		1275.9		1283.52
603.423		603.455		1075.6		1136.66		1121.95		629.265		588.101		1216.7		1310.36
1079.02		459.477		979.623		1809.79		957.453		650.229		552.381		1160.24		1357.41
467.048		1100.04		1100.67		392.739		1731.02		635.591		700.171		1057.19		1264.25
423.082		2132.23		183.03		1027.95		1188.45		857.166		646.145		1075.71		1208.15
629.585		696.512		836.354		455.225		1136.92		613.787		654.207		1274.55		1282.44
679.073		601.173		845.548		1460.57		1051.77		651.525		1147.77		404.175		1174.81
629.658		656.829		447.423		1100.64		1265.97		616.817		753.007		1337.64		1229.93
627.677		613.379		1060.37		1082.33		2271.32		664.052		563.432		1092.55		1403.33
600.533		1037.1		1402.51		1133.81		1132.52		498.062		632.615		1227.16		1298.67
421.73		631.322		181.717		1083.44		1089.52		723.094		506.154		1201.69		1172.62
226.287		630.402		622.786		1097.75		1106.39		674.439		698.669		1319.34		1366.57
2210.43		621.911		842.652		1750.29		784.975		713.519		698.332		1195.71		1363.13
2390.85		666.115		1140.73		1064.12		658.634		609.953		656.451		1230.91		1210.58
1110.86		625.807		296.912		529.643		931.807		617.895		684.282		1146.93		1351.42
1092.77		731.44		625.018		1149.88		1572.47		592.862		689.613		1188.61		1423.22
599.206		628.093		308.578		1037.86		726.081		1194.16		507.275		1051.79		1391.78
178.453		1068.1		2275.46		1031.95		1082.18		458.145		468.735		333.707		967.343
591.5		594.868		317.734		1728.43		679.417		634.858		677.253		1206.85		1281.78
638.783		616.477		486.693		1100.96		817.581		515.961		668.531		1191.26		1193.88
649.603		486.253		659.955		396.357		1772.32		734.757		493.673		2380.49		1342.78
794.435		843.307		1033.63		1026.05		1134.76		657.444		689.713		1256.06		1245.32
626.537		589.685		1106.78		404.315		1167.08		668.273		626.295		1135.65		1425.42
632.045		1180.34		1087.86		1260.88		316.614		519.298		609.126		1097.93		1278.65
300.723		1005.66		636.52		494.641		645.825		699.049		626.588		1311		1469.85
2212.64		452.167		1353.77		2287.44		268.5		674.942		629.464		1244.58		1469.22
1014.56		626.551		1186.32		2134.33		1216.51		629.084		1101.48		1074		1264.6
675.747		1105.68		1078.08		2159.8		1143.26		715.469		706.086		1297.03		1253.34
612.883		466.525		515.62		2215.39		635.292		733.294		669.025		1341.88		1326.1
1144.98		636.839		1158.1		1013.5		1150.76		646.922		506.534		1142.04		1477.42
652.985		1567.19		198.339		1052.99		400.339		619.272		651.534		1125.46		1324.02
312.868		757.343		1291.58		1149.92		618.71		627.841		493.651		289.656		1332.29
1041.71		600.896		646.885		232.584		658.943		643.676		490.424		1215.3		1381.26
596.535		1101.27		624.927		2196.57		642.539		636.904		630.961		1006.52		1378.41
1392.93		1064.92		1249.16		887.13		1052.79		642.727		648.391		1159.34		1294.83
547.634		592.369		2143.91		789.264		1433.86		318.774		770.839		1340.59		1317.76
1715.75		617.994		723.122		357.447		1141.35		683.398		764.704		1142.97		1299.91
774.793		484.008		805.884		798.489		1037.06		684.485		605.502		1211.76		1275.03
625.753		902.77		708.11		536.58		2242.58		683.462		650.752		180.874		1191.85
998.858		255.552		495.114		2203.22		1097.78		1119.52		662.987		1089.16		1368.6
361.022		617.321		627.06		666.554		1935.27		623.36		703.22		1205.23		1407
677.73		149.235		1649.06		996.715		1115.05		631.802		731.937		1153.29		1390.71
447.69		561.872		1114.3		2207.09		1206.9		626.699		659.391		1177.55		1360.24
667.64		2226.45		645.224		1140.89		831.368		668.063		659.606		1239.12		1213.8
1252.12		607.103		1146.58		1153.13		507.942		786.927		503.885		1255		1498.12
2584.23		632.444		1154.9		972.235		780.691		650.359		696.511		1212.3		1053.13
800.246		1085.17		1123.24		1141.17		635.46		636.238		630.838		296.235		1358.4
660.008		663.32		642.378		761.211		1075.39		703.615		457.829		1242.35		1223.49
631.964		621.272		399.533		1379.89		1363.24		242.78		460.596		1162.11		1227.47
896.725		620.542		487.48		1013.22		190.982		556.505		995.353		1081.14		1252.28
640.022		458.627		1152.75		372.708		1158.72		811.034		599.754		1220.82		1424.96
610.845		488.647		1125.08		1379.13		1105.41		651.183		665.24		1202.87		1358.89
2368.91		571.307		2335.88		1095.2		1086.7		654.164		508.531		1241.88		1300.83
801.785		1194.11		603.785		786.033		1128.49		2459		652.084		1279.8		1320.11
528.092		635.842		2227.12		2208.08		479.437		776.831		637.763		1229.24		1600.71
786.935		628.627		802.134		1119.36		1084.52		623.677		628.612		1246.3		1260.51
1139.43		1177.62		323.571		1061.27		1121.87		653.921		647.409		1249.35		1331.2
1125.29		594.549		1117.22		778.014		960.057		1302.39		668.968		1173.27		1407.82
1110.28		453.562		546.601		1104.17		1133.68		542.096		668.004		1258.66		1013.58
2692.52		604.517		1045.25		1282.05		1107.99		646.868		650.424		1245.37		1127.35
1112.34		1036.6		455.033		1166.96		487.755		1392.01		595.422		1088.14		1318.31
1378.8		626.893		2157.93		2295.08		764.865		627.903		661.038		1228.15		1713.97
1299.4		1019.7		634.663		1150.4		612.501		738.395		651.282		1260.97		1336.34
1481.67		655.806		659.947		2183.63		719.163		621.2		626.159		1200.17		1367.34
1185.98		651.992		1187.19		1453.02		253.47		2098.39		1124.96		1224.07		1434.07
978.283		574.069		487.117		755.072		1910.2		635.221		1112.91		1224.19		1290.94
660.38		626.852		792.621		768.957		544.785		649.242		732.701		1189.2		1413.51
508.91		682.457		1137.1		1070.35		510.093		942.215		682.273		1329.94		1307.77
623.388		1040.69		2368.53		929.367		1618.87		689.627		646.427		1212.22		1392.72
569.197		1111.21		1139.65		1105.47		1107.92		656.993		614.61		1283.37		1263.04
607.254		691.702		383.251		236.369		2436.72		646.526		707.451		1152.96		1281.44
638.785		1136.88		206.529		1712.31		2230.51		581.561		797.999		1229.87		1318.38
1032.19		1312.54		718.644		1165.08		2291.95		554.616		665.188		1810.48		1249.11
1090.5		628.559		1107.72		309.599		604.407		644.365		635.967		279.767		1271.91
617.195		665.043		1624.75		460.522		1068.78		665.64		528.156		1333.06		1243.43
1067.41		1223.3		634.345		1130.22		665.065		646.689		599.354		1143.85		1287.16
601.303		629.639		203.006		1177.35		705.273		694.143		672.716		1225.65		1225.08
543.891		634.532		1119.48		1138		718.886		582.608		560.07		279.884		1331.1
871.361		629.82		793.082		414.41		1058.26		637.218		647.822		1205.97		1340.07
456.139		1155.05		1079.07		1144.92		1117.28		654.526		615.232		1149.59		1341.58
601.097		513.66		1121.93		1156.2		1255.89		660.242		441.44		820.462		1373.86
658.621		602.329		2135.09		796.226		1756.04		779.092		629.608		843.857		1365.96
474.08		611.97		464.362		1108.99		740.811		626.042		641.945		1237.12		1273.36
2462.08		614.978		1334.24		1025.31		1167.39		630.994		600.526		1345.58		1364.1
581.248		1083.02		2121.06		2249.5		651.849		685.061		1253.18		1223.16		1189.8
739.993		203.086		837.17		975.97		1033.84		657.988		666.38		1195.62		1311.94
607.432		627.47		1089.31		1067.17		1207.61		631.07		620.535		274.661		1364.46
420.394		902.907		1089.35		458.512		726.175		692.811		636.386		1243.53		1382.77
595.736		662.715		812.127		1791.61		1941.17		621.937		653.187		1324.56		1425.66
646.308		689.703		1045.56		2271.95		2152.19		635.588		676.777		1273.36		1270.97
653.25		765.934		444.46		1053.38		1118.74		667.748		700.021		1413.99		1315.11
493.155		1471.04		1089.25		603.986		2235.17		1199.67		655.666		1200.58		1301.87
624.992		1075.16		1110.71		1128.83		1083.8		2075.56		705.389		564.068		1251.53
631.652		631.599		478.178		736.766		2225.44		633.934		610.416		1195.4		1246.54
1024.57		697.649		648.145		365.871		2289.48		737.343		668.932		1203.74		1303.58
642.367		176.656		2233.25		1094.17		1133.57		625.027		650.332		1084.65		1122.67
618.711		598.637		615.67		237.213		1127.01		1098.24		715.85		1251.84		1212.89
1408.56		475.25		640.53		1093.23		664.157		879.433		656.825		1254.59		1296.49
647.41		619.956		1872.89		1127.53		603.05		646.213		647.331		1287.19		1333.56
630.772		626.172		643.073		1798.98		638.922		657.455		1131.72		1204.6		1326.45
647.92		603.273		441.914		519.015		635.022		651.652		625.013		1274.99		1291.55
587.626		477.065		613.585		623.768		1142.4		671.13		719.824		1202.55		1210.14
660.153		1595.05		700.264		990.238		1172.91		625.744		609.396		1229.74		1219.33
613.471		1177.44		761.234		1218.17		435.704		500.38		657.17		542.124		1353.77
632.403		614.678		1243.6		1163.79		1174.65		487.937		696.009		1263.2		1709.9
477.393		596.008		1098.74		1125.9		1068.52		667.561		688.236		1179.05		1235.52
225.776		515.24		537.248		1047.52		681.921		484.88		692.962		1207.01		1241.87
637.962		320.323		270.89		1082.62		2194.92		622.739		636.986		1127.07		1302.61
585.802		520.52		1065.53		438.204		319.613		632.368		459.867		1262.34		1369.04
635.38		640.39		779.847		1080.5		2261.52		650.094		557.233		1333.93		1185.5
623.764		653.598		1083.28		1495.49		1140.69		663.936		592.784		363.506		1291.82
1231.94		1089		438.595		1151.03		1095.73		628.438		823.339		1280.9		1297.73
1116.07		595.076		1074.52		1082.08		860.738		662.482		609.65		1110.41		1331.11
514.603		1177.66		625.112		608.146		725.723		692.136		642.557		1137.98		1305.12
651.075		606.962		1424.4		2457.95		475.641		475.12		572.869		1226.34		1314.03
617.285		693.395		1127.94		485.068		1126.85		1967.07		666.076		1232.53		1229.32
442.827		600.613		638.016		1050.06		1064.44		656.881		605.493		1146.51		1350.28
630.921		402.271		777.385		2041.11		1035.9		655.665		478.758		1304.4		1346.16
571.444		171.309		490.662		929.027		1176.85		671.875		730.861		1290.42		1335.58
621.772		644.945		1163.92		1238.05		1122.73		802.057		658.335		1076.37		1280.8
436.788		590.005		2578.16		429.781		1188.39		654.545		671.849		1294.81		1344.89
1181.43		265.149		1116.67		1200.09		2278.13		578.607		663.012		1361.66		2165.8
515.713		680.934		492.198		640.256		821.022		671.073		2014.6		1322.86		1399.04
639.701		707.541		484.763		1138.6		163.071		539.045		1249.59		1237.72		1357.82
485.65		2864.32		1210.46		1164.28		2792.69		638.421		639.59		1162.58		1212.68
2195.27		568.345		1174.32		1071.78		1220.79		678.413		713.436		336.35		1263.38
690.239		631.743		681.449		1086.64		1002.65		499.199		643.318		1218.43		1754.27
1056.36		714.298		294.933		544.818		1054.66		656.741		633.743		1071.52		1244.3
596.172		620.359		211.896		1148.81		400.748		1158.94		658.932		1174.02		1275.91
632.717		575.74		659.338		1268.01		623.594		318.277		715.825		1032.81		1441.24
1069.59		258.595		1114.54		312.782		1062.89		739.229		1211.91		1153.97		1276.18
686.085		963.596		284.95		1138.58		2219.05		662.327		1093.05		954.199		1282.51
591.749		633.727		157.005		470.985		1130.18		1154.19		638.927		1267.4		1362.64
642.767		1188.49		465.571		756.691		531.852		647.165		643.821		1316.57		244.596
625.354		630.999		1121.18		835.506		635.519		459.788		688.42		189.403		1333.22
1082.57		649.783		1882.36		1032.76		1155.2		646.474		695.389		1220.02		1410.28
674.611		625.378		594.931		1152.62		926.735		693.767		642.994		1404.92		1189.52
627.124		438.125		674.977		478.162		1156.66		689.042		647.58		1159.55		1328.12
1959.2		482.377		677.294		415.39		1077.19		492.21		686.451		1309.79		1278.35
2009.45		299.552		686.39		840.837		966.492		675.673		724.026		983.637		1441.64
508.474		827.081		1087.42		600.944		577.759		670.131		663.893		1205.91		1393.55
639.325		1005.02		1118.71		1056.07		1127.92		709.038		713.402		1145.64		1412.31
648.597		277.654		481.001		1114.62		246.032		484.816		611.719		1259.24		1237.07
967.648		1119.9		336.447		533.46		1083.59		680.483		491.985		1167.91		1324.46
2263.4		1050.68		655.458		1245.16		1107.82		663.643		1252.5		1294.04		1805.38
601.553		626.155		2261.92		1014.31		1129.55		613.574		634.647		1191.21		1342.08
636.03		607.451		1937.78		1115.74		713.413		736.469		675.468		1157.31		1242.49
652.896		615.756		495.53		1079.15		531.656		624.922		459.286		1209.42		1251.56
605.322		620.67		643.58		1170.64		1195.61		653.363		653.599		1203.16		1236.68
526.352		1610.98		2742.22		2036.39		626.589		671.453		677.4		1260.33		1395.19
819.981		1099.32		1134.82		2085.52		629.413		711.301		659.604		1095.87		1293.33
1040.57		595.168		1458.58		799.099		1180.03		661.217		640.029		1273.33		1294.42
1073.98		473.007		1146.31		1114.44		972.16		627.906		679.151		1340.52		1330.8
734.67		616.293		1188.4		1107.43		739.842		653.041		575.27		2303.07		1282.99
1107.41		605.115		1198.84		336.384		697.058		635.36		837.975		1249.41		1279.7
596.599		628.455		810.805		1105.8		922.076		626.941		656.491		1175.19		1149.36
594.078		604.8		1251.22		1048.14		751.599		1310.01		724.408		356.545		1303.1
622.83		618.66		1103.95		1050.95		710.672		644.721		1208.09		1239.41		1304.03
678.867		452.898		411.624		1178.9		1055.88		1132.02		479.916		1635.82		1661.07
2183.37		461.371		301.585		1155.48		1099.23		647.199		641.216		264.592		1266.38
465.573		637.938		1148.34		333.978		1465.17		675.618		720.781		1258.34		1337.87
641.313		614.128		621.136		1883.02		1376.05		702.035		696.71		1125.28		1275.71
484.234		494.561		1014.3		767.56		644.95		697.497		650.825		1184.86		1637.57
629.129		603.655		1709.04		291.331		2113.79		642.9		675.221		287.207		1348.49
895.83		599.595		1456.83		787.362		1097.32		670.886		638.426		1268.25		1291.86
1100.54		469.542		1037.59		805.238		484.803		694.988		636.03		226.241		1318.14
546.393		1159.75		338.114		1173.3		1828.89		2931.55		675.047		1271.72		1212.28
1029.55		621.513		1195.83		978.546		805.175		652.009		757.361		1163.04		1479.14
782.562		620.603		476.2		303.893		1150.53		663.57		658.462		394.817		1483.11
1031.52		285.009		452.263		1071.27		594.617		639.26		647.12		268.829		1273.84
663.048		646.904		1104.46		1323.51		1133.6		571.141		584.127		1252.12		1337.28
619.903		505.673		2217.15		894.938		1184.57		610.248		665.189		1210.29		1259.6
527.8		638.07		1073.31		1127.05		1344.67		600.24		628.496		1192.14		1271.87
612.269		640.949		652.024		2491.27		627.321		1094.64		651.434		1218.33		1549.47
1061.47		622.414		821.789		1126.74		2010.48		642.523		1170.13		1214.66		1457.32
1070.5		632.341		1152.91		443.165		2210.03		665.256		528.557		1234.53		1290.1
610.651		609.415		622.405		1191		1111.64		682.826		659.207		1276.72		1459.29
588.309		647.544		1085.25		1261.17		1147.92		667.543		684.285		1109.77		1256.31
1126.11		627.819		798.424		1145.35		1167.97		656.716		698.743		1257.56		1599.23
660.558		961.324		943.329		879.709		2152.21		657.232		599.766		1204.2		1237.9
681.138		561.934		481.832		2184.56		903.666		571.357		970.839		1110.01		1224.35
694.827		700.748		1096.12		1122.62		1091.15		2348.37		862.837		387.561		1206.13
2163.99		626.924		428.799		995.552		550.671		644.919		629.806		326.277		1353.48
484.591		577.557		2226.12		1051.41		1087.25		653.527		698.616		1078.07		1346.01
657.146		597.842		1153.7		399.769		1070.45		657.391		692.988		2157.45		1311.2
649.809		1136.81		458.441		312.34		345.398		665.102		619.501		1172.35		1295.45
608.614		1137.36		1135.11		1162.85		664.889		396.943		765.439		1095.22		1334.84
1227.5		633.02		2963.55		481.841		2632.73		607.065		477.017		1190.37		1322.77
422.501		643.598		914.128		2184.02		1078.24		687.889		662.837		1266.37		1462.4
602.996		648.87		1070.94		2195.58		745.3		652.596		1880.4		1207.02		1294.52
1129.75		690.852		2571.15		1265.33		2235.68		1498		2274.38		1198.81		1352.62
631.06		669.168		1107.44		1119.23		614.406		436.605		655.372		1229.79		1293.05
1090.24		593.173		208.42		1556.07		1020.29		710.536		642.208		1236.22		1357.76
800.969		615.524		781.943		293.134		1139.87		653.57		676.406		224.44		1332.36
596.283		619.396		987.258		2301.88		623.819		601.652		586.435		402.683		1269.73
1038.75		612.01		1174.35		1122.04		1140.89		741.364		658.439		1212.62		1304.12
1006.86		611.224		511.592		1140.03		1089		461.289		704.856		1295.82		1186.01
1155.85		1747.71		1046.42		803.927		448.784		636.394		703.516		1083.27		1311.7
384.753		631.088		273.587		1428.21		639.291		1272.93		512.952		1220.72		1321.66
668.918		588.756		1465.18		1075.63		635.444		618.261		651.094		1032.4		1352.18
596.09		619.167		1127.84		842.79		629.454		654.027		669.716		1236.97		1381.23
1295.55		233.131		606.634		1324.88		1175.95		488.522		637.046		1153.79		1197.88
282.719		684.307		258.208		2089.35		1086.62		660.86		663.611		1156.87		1415.68
607.301		1102.71		493.084		1329.02		202.655		656.757		615.716		1279.4		1221.77
656.704		961.298		562.238		1203.95		2287.65		667.88		661.135		1048.3		1362.05
528.372		1403.79		1111.22		1219.02		851.056		632.127		646.761		1188.21		1255.04
1090.9		588.909		1241.93		977.175		517.562		665.658		556.664		1175.5		1304.93
1210.29		810.47		1057.62		1825.77		933.845		658.177		669.996		1246.58		1274.66
2314.13		595.107		400.872		1343.64		2717.5		499.131		657.638		335.312		1366.96
1135.57		622.277		1152.15		1297.55		1246.52		654.144		640.696		1053.14		1350.08
507.116		491.247		610.572		563.792		1460.97		644.722		484.509		1294.39		1233.79
373.735		627.28		663.566		1101.12		490.939		521.172		641.301		766.609		1362.47
728.235		1116.22		737.147		1163.39		1095.1		536.135		649.931		1219.83		1389.33
622.189		1200.72		2166.38		2326.13		609.326		460.621		639.1		1285.08		1273.39
1552.71		892.118		894.826		1114.33		1094.98		653.894		641.422		1267.65		1345.61
1132.5		731.351		1107.57		598.182		2491.74		664.447		1714.1		1574.96		1363.15
640.059		596.852		2157.51		1467.52		1081.02		614.407		505.3		1178.96		1373.53
634.67		633.208		629.688		868.065		2234.01		617.767		819.668		464.535		1308.03
1073.44		479.612		1124.48		943.796		1086.68		568.076		1266.18		1458.26		1221.85
687.83		360.303		1076.23		1079.24		587.155		741.822		655.795		1199.49		1339.78
456.591		646.74		2709.96		1149.48		595.149		690.425		679.477		1233.23		1240.48
662.784		627.426		1358.5		1193.3		699.526		475.971		623.695		1545.13		1163.92
472.114		917.733		908.722		1031.72		487.099		667.221		630.603		600.246		1353.26
606.707		633.59		642.842		1051		1129.72		664.277		710.093		1248		1262.82
634.75		659.942		2249.45		1048.31		1067.72		838.167		642.224		1253.18		1307.63
1064.8		933.747		735.486		1114.14		297.17		650.844		496.98		1298.75		1301.09
965.715		650.305		1202.92		2232.81		597.868		762.287		1001.36		1282.08		1394.02
2774.84		655.648		651.118		287.891		1124.37		693.363		663.905		446.755		1266.75
2271.97		645.362		361.805		1161.74		1165.19		674.314		638.56		298.264		1328.73
626.123		467.139		829.834		1134.09		797.153		1119.1		662.659		1189.56		1214.19
632.323		633.9		314.903		1112.81		612.92		670.729		655.063		1112.18		1230.23
628.563		601.449		1106.3		1106.27		1115.87		615.345		675.287		1190.74		1230.42
1077.27		1156.23		697.629		1019.01		414.049		512.16		660.354		492.026		1287.31
2306.68		436.6		677.587		989.412		1125.55		658.337		623.807		1219.89		1191.94
666.28		589.622		763.964		358.759		838.452		628.572		1148.58		610.521		1238.01
621.88		617.725		601.404		2317.11		1187.17		675.245		608.636		684.449		1301
627.268		624.856		567.551		1556.87		2100.11		652.472		677.2		1579.37		1335.53
1691.98		635.735		1042.61		365.706		1018.63		646.338		680.264		1177.47		1274.4
568.986		659.298		777.424		647.748		1122.06		658.31		656.272		1178.51		1302.27
569.003		1239.81		2435.1		1085.97		628.187		644.294		710.464		836.607		1327.01
600.155		620.665		770.361		1130.4		1269.4		671.001		649.122		588.47		1296.68
631.141		827.364		487.474		2324.11		428.988		650.854		488.989		542.059		1328.95
639.097		1082.48		1100.25		306.562		370.982		635.545		663.921		1133.45		1296.46
605.74		595.577		613.64		1130.09		1140.53		707.538		749.373		510.409		1206.79
1111.19		1202.69		483.594		1244.81		1142.03		671.928		644.605		1165.33		1314.74
1299.94		766.03		295.071		1116.12		217.427		711.039		657.012		611.065		748.887
634.301		544.591		745.039		1106.41		1132.4		627.351		499.577		616.94		1257.88
2301.14		470.977		436.992		150.867		1069.31		1214.75		676.395		511.991		1252.36
2051.13		610.702		1207.06		1537.89		771.857		643.856		623.626		1163.88		1266.44
551.73		644.789		1039.05		322.77		916.339		670.911		669.261		1281.1		1172.71
2209.92		634.599		722.389		792.007		948.124		658.942		733.646		1030.66		1356.72
419.334		399.437		618.157		311.791		564.764		660.566		522.407		1151.17		1185.32
602.048		1067.49		1016.95		425.151		1130.16		1035.45		653.032		598.576		1362.77
1096.19		1773.81		663.254		1322.65		2753.46		1611.58		669.307		292.465		1320.18
315.201		1165.29		1880.29		390.165		1154.06		622.354		605.986		546.46		1200.57
650.524		618.711		887.152		646.832		1167.69		1058.82		626.079		1032.77		1207.1
666.062		630.067		1069.82		1132.74		597.707		655.205		655.21		891.937		1276.59
498.913		599.544		993.24		2125.36		1079.38		1326.71		600.787		512.028		1363.26
1150.91		615.805		727.715		952.576		2343.39		492.2		530.55		1169.97		1338.67
985.125		622.134		562.478		2109.55		1103.3		660.334		632.139		1206.7		1369.04
2571.47		380.115		1240.52		1076.89		1063.12		650.696		512.849		1213.72		1346.05
1023.87		644.886		1325.15		416.203		798.706		1115.88		662.254		488.572		1434.77
1092.52		529.004		621.578		1080.82		2238.99		659.952		596.056		518.516		1288.27
626.418		647.924		300.806		2228.1		1184.21		666.317		633.204		1305.16		1353.98
551.842		1094.85		1187.29		1138.53		1172.37		656.004		1000.32		1206.37		1403.72
1117.34		583		1466.82		2380.48		437.222		634.04		642.282		1187.61		1458.6
283.488		531.282		1044.57		2100.66		1085.19		1201.28		702.153		1265.27		1226.19
517.395		641.931		463.713		823.194		431.954		649.806		716.788		1205.03		1303.85
260.492		621.628		892.301		291.011		1220.92		662.852		733.585		1215.13		1320.6
731.025		609.179		1078.2		765.606		461.875		646.452		678.341		1174.94		1255.89
586.594		264.799		487.909		2126.3		1091.4		613.353		569.023		527.812		1480.49
304.824		627.255		606.865		1176.34		791.804		2371.08		658.031		484.749		1382.17
481.761		616.688		746.916		1133.97		1076.78		691.554		638.099		493.057		1199.09
643.921		1483.79		1166.09		852.057		753.981		636.212		674.962		1338.94		1467.5
603.405		579.566		1112.35		344.817		662.967		665.305		674.403		2430.11		1476.72
666.297		630.412		1172.68		1070.04		1070.56		614.999		464.709		1235.78		1353.7
1086.8		1093.25		396.05		1169.33		1277.55		632.378		682.89		1265.34		1456.07
614.351		580.955		465.642		1246.23		624.031		623.773		695.575				1267.91
1354.95		629.756		503.731		1157.5		681.232		1245.62		656.25				1789.97
481.812		609.945		2227.39		1106.66		1051.63		719.963		629.892				1187.02
617.521		642.488		809.559		779.141		1158.99		408.014		711.491				1232.86
464.212		615.532		701.545		1116.71		1142.69		720.605		831.15				1297.33
621.038		313.682		1283.41		509.456		689.432		660.013		658.796				1387.53
580.158		630.448		1189.34		2881.9		985.559		670.409		654.582				1387.85
564.184		610.388		1088.3		2121.48		1109.37		655.959		650.048				1338.3
2767.26		612.863		1049.21		1083.18		596.44		612.653		1113.88				1406.69
2986.37		641.32		1035.02		1658.67		2271.26		667.578		651.846				1235.7
653.865		685.337		1106.97		1186.26		1066.29		643.566		706.551				1302.12
558.179		637.699		971.608		1097.97		1085.7		728.879		1210.7				1369.91
1063.64		434.18		1100.5		1075.38		1105.85		659.992		681.169				1302.8
288.788		601.445		362.063		2960.17		757.919		597.944		688.611				1564.71
592.494		654.042		2258.97		1071.1		2205.07		856.261		607.704				1340.5
1028.71		1402.73		1064.2		1231.25		640.485		522.966		648.374				1282.96
1036.07		621.877		2250.28		1197.76		1107.27		821.497		575.368				1120.13
1033.39		459.184		637.236		612.971		1036.61		638.435		672.522				1259.76
637.336		566.983		615.001		354.065		640.126		626.539		648.129				1297.95
614.979		679.543		473.242		1131.59		510.244		709.557		562.328				1278.79
1090.22		467.516		1088.6		1147.61		354.355		695.025		672.525				1289.85
1144.2		1368.9		494.238		346.437		1136.88		611.166		668.07				1470.09
1048.71		603.355		922.536		636.591		997.142		674.45		597.636				1360.68
1017.18		1484.78		2238.5		1075.07		707.717		527.194		701.432				1273.56
709.451		577.153		616.664		440.319		1002.55		667.939		724.261				1295.24
494.984		943.848		644.583		1102.58		775.821		656.238		675.063				1342.63
1164.65		653.32		769.179		947.003		1141.75		727.82		1454.17				1243.15
613.309		428.946		1115.58		377.757		914.254		649.503		664.493				1308.16
567.486		2078		1997.66		1035.25		550.073		676.554		699.367				1303.26
1916.83		671.198		1129.39		2231.2		1105.1		534.584		684.398				1215.17
648.872		658.194		1081.33		2823.42		1442.07		668.101		653.734				1315.15
651.456		621.187		707.601		841.675		879.354		2043.17		673.16				1212.11
448.15		652.716		1078.42		761.946		793.399		666.445		632.953				1210.14
1140.63		623.88		817.192		339.407		1186.97		553.781		712.278				1296.17
445.578		471.843		1016.15		1088.81		1137.23		654.849		701.016				1348.06
641.822		583.367		493.668		473.821		710.546		682.469		653.593				1348.36
616.728		353.534		1091.42		1145.39		397.144		614.526		664.784				1321.12
646.866		1051.82		1097.45		660.395		2270.66		1152.58		659.744				1376.3
1075.82		1064.03		461.882		976.166		1016.7		614.747		552.112				1241.25
198.124		636.138		462.869		2231.89		942.064		589.555		554.641				1321.37
736.201		705.711		162.721		1204.48		229.827		660.927		643.522				1468.26
1178.34		619.567		1144.88		213.693		1196.11		621.972		664.931				1289.55
614.427		625.627		1079.2		516.316		1062.78		373.335		696.649				837.619
630.026		604.858		413.807		324.097		1004.4		559.945		650.715				1261.52
656.193		594.292		1551.48		1171.2		2316.45		684.707		616.168				1265.97
1065.65		610.965		1346.99		1102.53		425.386		626.328		637.919				1266.1
566.33		825.064		223.501		519.916		622.708		647.548		641.79				1213.94
546.536		254.017		628.555		364.276		1576.62		644.964		695.146				1362.37
2213.35		624.644		1099.58		1739.36		2468.84		667.959		512.573				1296.66
634.397		567.655		1056.7		399.707		1156.22		653.132		515.08				1572.49
622.364		646.689		289.678		1044.31		1172.51		641.233		637.294				1305.57
1059.91		606.453		1129.75		430.187		1077.67		318.963		691.769				1307.72
647.957		631.829		1284.93		2314.54		1487.94		696.167		499.328				1242.88
638.239		579.819		1061.21		1077.79		2304.37		644.449		588.839				1356.35
1068.93		1086.79		1106.01		1100.74		1033.06		655.574		621.85				1254.12
606.052		610.904		782.744		359.921		888.951		663.369		664.616				1272.43
638.242		371.144		200.368		1130.37		1064.48		1074.39		589.555				1307.47
814.07		458.669		540.301		453.261		1111.8		667.52		680.888				1421.78
1013.18		1866.23		1066.62		1096.69		1094.34		652.73		667.193				1288.91
2684.11		1109.92		1204.79		1088.6		1160.4		676.271		744.578				1178.01
448.436		242.661		274.625		1229.42		1075.87		635.117		495.497				1420.78
1170.95		639.799		1127.24		842.87		758.572		2512.34		597.174				1583.83
1022.96		659.021		744.278		1163.88		1141.16		618.402		635.567				1506.63
345.161		665.699		1090.76		1061.65		1156.27		2422.26		597.531				1169.05
426.792		510.498		1058.61		311.618		1145.12		664.297		628.196				1275.36
684.422		544.341		309.019		390.389		380.453		468.423		634.291				1309.05
697.734		522.01		1151.23		283.902		482.421		664.345		640.249				1213.08
2583.55		974.358		798.297		1655.21		1145.58		505.767		681.166				1228.48
706.852		369.971		1402.29		1015.31		799.37		643.293		649.418				1282.34
607.494		1079.16		1100.34		1144.73		1158.5		617.436		1219.57				1318
671.208		617.942		2119.58		448.332		1015.93		678.908		678.138				1334.92
475.242		763.336		1082.34		786.72		1191.14		657.233		637.807				1285.35
568.575		906.562		364.196		2086.82		1175.11		628.616		679.867				1325.18
503.884		596.441		1079.02		1128.79		322.885		673.617		655.746				1515.12
1127.41		616.179		885.876		1039.2		773.008		666.353		623.59				1307.2
1397.51		635.41		1322.43		1150.56		2007.44		686.878		640.022				1367.68
717.943		1074.47		375.533		2866.49		1104.52		2384.07		665.987				1256.78
502.102		645.528		1093.12		1130.33		1240.57		658.108		626.534				1293.5
270.122		582.403		447.516		397.848		612.593		671.401		278.751				1388.92
2087		487.98		769.066		301.826		1147.55		1344.62		649.471				1271.83
1772.01		767.652		640.467		1069.87		799.597		723.818		691.935				1401.6
386.555		662.733		304.35		1018.95		1140.06		673.88		667.019				1225.35
1530.13		627.343		1108.11		654.812		734.652		1138.76		636.088				1177.63
1110.22		712.057		454.434		1273.9		1371.07		638.618		683.236				1394.97
623.984		1541.88		324.831		1149.77		1033.17		644.698		1354				1178.47
640.015		615.501		360.491		367.353		1112.76		688.104		692.613				1334.33
622.132		612.055		741.72		1113.18		1008.86		356.938		637.166				1599.57
470.734		622.104		1022.04		2395.08		453.605		391.518		670.16				1389.48
741.99		583.016		1115.55		596.33		717.865		677.852		665.353				1301.25
674.023		325.878		599.332		1227.14		1125.98		646.407		715.517				1282.73
1170.4		733.535		1056.56		2149.62		2173.81		694.766		609.341				1282.38
648.082		307.324		2755.61		1599.61		653.455		632.128		614.111				1394.7
808.392		616.426		1092.46		1597.93		2310.63		646.724		648.976				1338.85
435.069		668.474		712.584		2083.59		366.354		655.239		648.694				1254.83
1173.77		619.981		294.919		1096.14		425.039		676.061		1171.09				1265.5
253.706		1160.89		1046.68		1113.56		1076.15		671.887		667.388				1276.24
1003.77		298.169		595.505		472.598		798.655		631.965		539.822				1358.18
1018.15		599.674		1069.33		496.089		1688.43		649.942		690.091				1313.97
1070.14		650.152		247.258		298.883		371.671		630.655		676.104				1236.41
2314.41		1762.15		605.258		306.267		1123.41		678.878		692.454				1322.38
2159.55		652.663		125.107		745.866		310.125		510.839		684.154				1368.67
619.116		310.973		542.945		643.519		1058.64		666.933		690.857				1312.01
659.974		460.659		1132.43		1194.73		1064.08		1123.51		651.046				1282.72
1114.62		624.964		622.407		587.08		555.014		825.684		648.078				1305.67
297.573		2370.74		710.274		1016.18		577.202		689.246		647.161				1399.32
1124.19		1443.87		338.223		1083.53		2170.49		636.683		629.437				1277.13
584.272		614.664		1104.86		1112.75		1085.96		666.694		1316.65				1312.53
449.086		629.906		2253.78		1098.69		416.83		654.385		645.791				1315.43
620.391		202.217		275.64		300.693		642.656		664.705		536.694				1207.19
598.956		589.815		327.814		338.62		2333.29		534.29		642.779				962.533
2165.99		1111.98		594.286		297.404		1004.97		623.901		598.099				1286.19
317.434		793.714		255.52		334.579		442.031		488.582		586.062				1250.24
263.187		615.038		633.873		1108.19		1148.54		655.08		642.888				1342.87
1130.54		895.271		422.234		1204.5		325.176		1598.18		1098.39				1319.81
1028.79		1060.44		480.149		1147.78		1152.38		674.158		681.9				1338.27
533.791		642.539		634.999		2319.69		1103.75		647.232		665.167				1244.3
625.022		626.432		337.72		788.691		1049.66		651.949		674.304				1189.79
867.023		1578.86		2219.72		373.51		1232.4		561.283		641.57				1308.27
1095.59		595.225		623.198		1099.06		2149.73		722.42		388.872				1281.5
1067.55		608.431		457.949		459.562		1061.69		486.257		677.8				1644.94
1032.75		588.928		628.738		254.596		273.077		655.857		692.481				1282.95
644.959		490.423		811.415		756.306		950.289		679.352		696.339				1260.07
655.796		615.083		1112.37		1816.83		288.415		675.063		628.808				1278.88
1484.66		628.663		2515.56		1143.7		1108.43		632.387		544.074				1247.66
623.727		744.523		785.875		1532.57		1018.15		635.699		600.219				1463.14
753.815		740.508		1070.19		324.294		1103.14		1112.24		502.937				1290.31
1550.38		591.652		1121.59		396.371		1069.42		702.601		610.589				1272.9
637.219		565.008		605.819		1134.51		1226.46		625.885		1054.4				1078.67
326.493		589.163		322.369		1035.05		296.669		670.415		733.662				1179.3
999.3		310.159		2141.41		824.386		655.471		654.845		508.718				1518.6
1119.03		1639.46		2032.68		831.899		1475.94		614.302		425.143				1365.34
624.118		493.529		1218.79		1202.39		1099.49		649.201		656.293				1328.7
650.604		565.215		250.461		2024.7		1132.12		1154.66		491.174				1336.65
1012.42		241.939		1127.24		1444.43		654.975		637.598		618.293				1340.33
768.986		583.93		304.421		486.041		2285.93		942.745		651.378				1213.92
1033.07		645.472		1102.69		1183.96		1815.07		883.448		671.802				1398.54
613.845		451.311		1121.16		1238.54		305.839		1194.09		562.056				1218.18
567.766		232.46		632.318		296.911		1120.76		663.751		690.937				2023.99
1816.3		1055.26		1133.89		1431.12		445.249		717.275		722.643				1302.62
240.644		471.634		1063.05		811.019		2160.62		683.163		629.316				1298.49
462.494		654.931		757.301		1098.96		647.778		597.307		686.878				1359.84
292.102		431.432		291.696		1574.57		1124.22		361.382		655.157				1176.97
638.801		624.568		1121.79		522.683		952.111		640.398		625.346				1268.13
603.942		770.058		827.204		2877.14		954.07		1915.5		671.295				1301.31
603.354		629.651		242.594		912.056		1599.74		667.227		723.805				1433.38
1179.98		643.298		1239.13		2309.06		659.501		653.787		655.89				439.798
644.641		1097.9		719.382		343.399		1110.65		626.399		646.524				1304.76
2531.24		614.582		641.13		1015.53		1304.93		684.746		697.664				1266
622.506		623.672		2180.47		843.696		1196.62		948.513		690.983				1272.1
1074.26		486.862		218.933		883.549		1079.77		625.059		625.091				1272.99
624.166		632.392		212.832		546.384		2220.47		665.947		643.039				1191.54
1051.19		456.748		609.553		966.339		1070.82		620.262		625.678				1246.68
853.422		628.682		290.177		249.514		701.606		642.589		1093.14				1271.49
2130.21		614.39		196.937		2242.38		495.863		666.543		927.675				1302.07
1148.87		598.944		1413.66		235.931		1106.14		619.375		640.524				1323.23
1085.01		649.237		2236.54		1103.45		1075.21		645.498		648.394				1353.29
582.215		1109.2		1087.77		897.177		2230.16		647.383		670.032				1360.37
896.875		585.153		1082.07		1149.07		1061.5		667.003		629.24				1214.17
1853.18		266.089		468.3		1087.81		1117.97		2325.25		679.705				1371.3
620.575		1089.08		563.243		349.516		1104.74		654.375		622.046				1285.84
912.556		624.08		790.331		239.774		1155.01		646.577		637.67				1319.92
535.012		779.042		802.481		950.543		1115.78		1154.43		513.443				1297.55
599.987		252.831		696.85		1026.03		1111.97		658.394		621.109				1440.45
583.773		580.862		327.824		482.526		1179.68		682.119		1206.86				1291.43
2380.76		764.727		2244.27		1193.6		484.644		498.282		665.225				1315.72
2217.36		592.076		1121.2		1177.59		631.23		631.22		657.838				1282.47
1216.61		623.348		1126.75		1165.1		1080.46		1190.68		669.51				1341.28
1315.54		607.4		1423.82		956.191		1144.19		630.524		613.417				1283.38
897.446		811.181		1134.73		566.385		1229.82		634.195		627.588				1310.62
2035.72		469.623		1188.36		948.886		642.63		616.168		649.651				1338.38
1095.51		655.789		556.934		1182.03		1673.13		460.064		641.679				1251.19
579.967		1164.2		1153.95		1125.12		1187.01		2318.18		652.139				1272.07
640.744		204.112		461.737		793.185		644.839		659.138		590.154				1206.97
1584.69		631.071		243.876		1033.67		1071.83		773.749		668.322				1309.28
692.784		673.334		271.607		886.236		1090.75		1181.48		667.97				1229.62
1135.63		620.912		602.555		1153.05		1020.03		662.806		591.367				1322.33
628.489		629.176		618.87		1652.89		595.511		627.648		656.695				1333.14
973.495		1078.93		297.842		1044.57		1145.13		636.034		673.995				1344.25
654.906		633.375		1153.88		1139.92		621.795		1144.47		637.276				1204.28
586.689		609.667		621.583		1238.85		552.557		691.986		494.025				1405.82
557.443		636.989		216.191		1035.18		1153.32		668.545		606.304				1326.44
2574.2		605.618		614.411		1187.13		1142.81		662.777		491.68				1341.25
652.258		2681.11		1094.14		1480.57		1158.29		197.978		829.626				1302.4
1028.49		612.494		1073.45		799.013		1143.04		642.181		645.14				1202.28
1135.73		326.643		1362.23		1085		1232.87		659.39		712.874				1370.92
626.606		618.79		1037.5		745.032		2214.19		1116.54		653.665				1329.49
923.101		669.404		1353.14		1365.96		648.595		685.232		652.819				1260.95
468.097		1474.82		184.727		2913.41		2259.56		675.744		556.746				1364.7
1740.59		624.614		116.517		1104.71		948.977		724.084		743.559				1390.21
1527.66		316.618		1114.96		1617.8		2386.45		454.715		638.808				1195.78
660.639		653.705		2129.17		2264.67		657.213		670.173		593.952				1387.65
619.469		619.91		1065.83		1332.04		1074.96		643.678		610.726				1317.3
276.924		625.746		1088.85		1110.12		675.866		632.009		664.437				1336.71
2387.05		2311.57		454.465		1776.73		612.254		507.59		700.591				1326.88
554.439		243.01		315.654		1106.95		606.699		1152.53		695.384				1347.39
881.173		601.856		387.59		745.073		718.615		662.797		644.345				1238.11
630.36		451.364		1127.55		1138.29		2392.54		687.56		501.324				1179.03
1061.56		641.081		631.786		594.143		794.988		656.585		317.617				1310.64
645.789		602.719		1108.38		673.889		1040.38		716.072		657.95				1269.22
515.478		687.356		888.425		679.362		623.215		650.956		646.453				1233.6
624.884		393.136		599.932		1276.55		1170.38		635.873		672.406				1306.74
1087.51		651.062		1272.84		1132.26		260.192		647.411		641.055				1269.93
898.816		574.617		758.046		1945.4		1102.41		580.796		662.033				1403.31
635.474		517.664		1115.68		1034.49		892.751		662.91		1428.61				1359.59
547.615		609.49		1126.58		1105.94		267.991		671.2		605.347				1421.92
623.446		474.615		613.003		869.604		269.209		2355.4		731.07				1459.37
1077.32		660.252		596.716		1126.12		895.18		674.643		654.289				1323.46
1070.38		605.905		1106.07		1207.39		356.927		650.623		529.014				1227.09
2547.94		993.356		1045.89		1135.86		335.554		533.51		523.294				1150.78
1050.92		627.386		1234.27		812.193		1534.27		654.18		627.812				1364.05
2407.86		657.191		2237.51		1425.54		1142.91		675.055		678.968				1301.65
619.157		696.5		816.73		1214.06		1046.36		650.146		530.083				1296.28
1073.45		479.87		758.978		603.472		1807.09		665.202		591.916				1268.65
1028.4		2418.1		295.412		648.874		817.007		669.523		650.288				1246.24
676.722		202.317		616.497		476.998		628.216		692.29		640.259				1309.22
1075.01		603.804		248.972		466.895		627.223		706.592		664.047				1375.58
594.184		1490.89		2274.34		2192.26		298.523		648.053		660.757				1215.34
734.521		625.936		1090.7		2317.53		1241.9		1129.04		659.733				1326.52
1449.89		1018.59		350.568		1150.13		991.689		608.764		566.566				1293.17
2246.78		1174.7		369.838		1145.54		1396.71		622.701		632.35				1334.43
292.854		476.022		294.923		1066.26		2311.47		2391.72		499.012				1248
1019.66		650.805		636.078		303.123		453.654		517.695		344.886				1294.03
687.067		623.358		1081.98		1066.94		681.382		1268.39		641.354				1303.11
609.617		604.619		235.735		1191.74		988.122		630.866		612.238				1231.01
808.16		444.22		662.561		1143.66		201.264		658.082		707.432				1284.4
1114.13		578.025		1067.89		952.637		2330.48		674.498		646.053				1440.59
614.595		633.393		1120.21		1196.79		1342.27		650.375		674.035				1273.1
684.45		312.979		467.57		1132.38		241.352		639.431		707.111				1316.99
1005.31		605.193		1148.84		1161.92		494.279		630.505		647.079				1207.36
696.746		630.076		2182.14		1119.72		272.192		643.383		481.154				1285.85
339.847		614.063		1153.98		1068.06		500.091		688.999		692.32				1284.51
1044.3		1516.45		2440.63		1684.57		1060.13		1135.7		696.129				1157.71
2299.72		682.842		2357.12		1147.32		1288.76		1211.62		510.84				1375.52
1439.29		580.693		1111.34		1095.52		408.996		595.398		683.076				1188.29
1056.34		564.537		233.684		1145.61		1074.32		648.573		623.696				1393.35
605.992		597.976		1060.57		1131.27		1078.1		1094.11		625.077				1396.88
964.761		634.396		524.655		1594.18		1111.99		637.854		498.007				1250.12
590.474		360.842		758.669		1193.72		1165.03		631.013		638.892				1345.04
622.763		620.799		310.641		883.179		1807.08		640.006		651.649				1320.35
1116.82		605.512		730.643		1035.78		504.993		359.345		625.436				1538.87
612.602		602.278		371.487		364.293		1054.88		462.081		768.565				1403.08
2144.39		618.741		1155.74		1156.65		484.629		639.176		806.757				1501.15
678.195		598.678		2228.33		1192.49		1095.47		653.199		685.925				1309.86
500.707		846.321		161.28		504.879		760.93		673.494		660.588				1312.1
624.917		471.892		1136.85		555.395		1106.07		664.409		603.665				1325.47
629.394		583.962		458.881		672.145		1214.48		644.19		530.492				1456.54
572.84		602.059		2139.29		1135.74		415.946		671.054		646.452				1318.38
977.563		718.604		2354.92		1169.42		1097.78		824.014		634.725				1318.68
1606.05		1072.67		251.212		1136.01		1108.11		643.227		660.667				1397.57
1833.83		585.478		1126.46		1491.79		1131.42		637.671		707.262				1348.8
1088.16		693.847		1049.95		682.222		1163.39		624.586		487.78				543.987
374.093		601.209		491.755		1275.07		1030.06		666.123		622.695				1306.73
925.716		1189.57		1104.92		808.373		1355.58		2293.31		503.41				1286.39
1203.19		591.583		2169.66		1120.2		1147.18		635.028		631.027				1285.8
1000.4		908.177		766.19		1132.88		2205.73		665.221		515.779				1330.93
1013.13		1111.55		2390.54		1570.99		1233.49		439.558		537.238				1368.67
1077.96		1459.98		1122.87		1194.66		1224.4		652.571		492.853				785.102
646.692		1071.56		216.983		1137.51		1050.7		666.087		2298.99				1327.89
650.542		620.378		1099.1		1132.19		2662.04		571.221		636.652				1156.49
1223.31		1374.9		664.853		661.1		478.975		621.972		548.784				1277.03
604.53		219.143		1115.56		1143.87		494.919		794.971		596.112				1378.46
1044.28		1688.77		758.8		1106.26		1672.45		674.161		657.786				1183.32
325.303		1656.98		1261.79		1096.24		1159.36		679.183		679.125				1320.16
633.705		1143.84		1171.53		1122.08		2221.17		746.979		449.573				1246.1
2967.26		605.633		1184.13		1075.86		1115.77		722.748		644.711				1313.56
457.655		540.833		654.646		701.169		1070.88		655.794		661.003				1313.51
1075.34		1192.19		1140.2		766.448		1088.04		691.063		756.513				1198.96
646.677		894.838		1129.05		1093.25		904.923		647.943		458.739				1216.77
621.227		585.524		1140.93		1134.68		877.725		639.098		485.717				1252.17
370.77		1331.51		614.334		2263.87		618.929		704.111		497.663				1317.8
647.044		680.328		252.879		1813.64		735.299		649.984		644.192				1348.51
1047.24		643.112		2567.15		399.012		1145.4		796.744		623.97				1270.5
361.167		562.436		765.834		1248.93		717.419		646.671		717.503				1341.41
624.746		600.265		755.925		1365.52		1122.38		656.098		581.712				1224.21
836.872		930.24		590.657		1118.04		1120.15		1405.64		694.157				1316.22
679.072		749.066		1147.4		2216.78		1142.49		649.614		634.26				1326.98
2052.84		607.719		1136.36		344.979		1138.4		1226.41		644.082				1512.75
629.714		618.471		2282.39		591.55		1108.63		484.78		697.362				1230.58
586.272		472.255		2151.41		1494.41		320.928		678.638		653.736				1184.49
887.287		623.021		351.762		660.92		782.478		664.551		646.069				1284.43
1050.57		277.61		1128.8		1532.37		658.132		976.993		666.222				1485.44
629.45		589.723		745.373		1068.08		1771.62		622.222		718.095				1147.23
780.105		389.525		2479.68		1374.63		407.799		607.983		701.609				1369.7
606.126		622.244		1063.52		835.637		647.138		631.619		1099.02				1335.56
613.303		818.536		2038.8		1183.75		523.372		570.797		634.898				1231.71
606.326		1095.13		1034.91		339.736		1426.26		581.821		678.835				1694.93
414.814		620.035		285.553		1378.27		2150.91		684.949		469.543				1255.61
483.847		669.929		603.862		775.819		1122.57		667.436		662.423				1245.32
466.252		596.229		1041.44		968.193		878.677		646.365		966.892				1274.62
2581.49		600.97		1170.32		1100.78		1146.9		638.278		636.909				1262.32
1142.25		472.817		1416.44		602.421		925.787		693.403		671.414				1400.91
1148.96		569.168		624.667		683.788		2191.27		693.571		668.066				1303.42
486.412		251.413		215.437		1126.11		627.867		679.62		694.129				1233.51
1151.15		617.914		1047.85		401.095		1147.06		637.843		396.295				1228.55
655.672		1224.23		2140.71		1147.14		1099.35		633.746		727.541				1314.5
240.608		1052.41		450.225		2521.95		776.399		381.389		968.42				1347.2
1143.31		612.411		593.756		1106.04		2421.54		2370.84		633.392				1309.67
1779.69		249.597		332.286		728.415		1166.55		653.429		651.977				1467.74
643.569		629.119		315.659		1013.86		2130.64		707.582		351.754				1363.03
487.172		414.276		344.114		1118.47		609.078		645.587		753.378				1200.98
776.715		635.596		165.74		1118.95		1020.23		2609.1		635.131				479.278
633.909		620.864		2146.37		643.095		650.358		681.232		680.581				1217.81
458.489		192.602		526.52		1266.69		1110.71		645.533		648.65				798.115
346.529		945.322		1096.83		1091.12		1202.91		668.321		772.704				2011.28
902.003		630.051		1141.83		1239.15		959.488		501.247		701.209				1313.65
1628.8		806.962		755.738		720.558		651.918		1130.57		650.121				1273.78
603.817		644.832		245.992		1130.08		2363.17		1153.77		668.517				1151.39
1107.74		616.705		347.563		1259.07		1153.45		676.218		678.921				1311.78
635.087		574.227		1065		1325.68		1744.94		665.536		509.117				1245.47
633.7		598.225		674.837		1130.29		496.264		597.161		674.287				1188.38
477.456		648.405		667.544		773.723		621.995		664.593		668.883				1140.92
612.84		623.05		231.547		652.644		1050.26		676.555		629.515				1390.8
1055.28		585.375		805.629		560.039		1102.17		682.876		641.318				1264.09
1282.9		571.631		279.06		311.302		658.882		648.823		542.67				1327.7
784.037		548.141		1060.33		497.357		1715.52		663.711		693.339				1536.14
598.244		609.238		1139.58		1096.77		1079.38		639.845		635.496				1378.11
1062.87		1033.95		624.57		1249.33		1079.64		658.131		657.635				1265.56
819.485		623.608		437.437		1112.48		1119.26		638.114		504.4				1305.01
1195.45		1023.09		622.902		623.391		1159.25		657.006		507.005				1368.5
904.313		628.147		270.99		2268.86		1124.42		673.656		676.126				1290.05
567.437		591.181		214.754		1095.56		1208.7		661.487		674.257				1254.09
610.481		591.764		644.474		1085.75		797.045		637.59		636.996				1393.55
618.262		2691.06		1084.55		1026.75		755.136		613.124		669.19				1341.57
507.828		605.74		2201.83		434.796		872.655		674.048		671.476				1213.03
625.71		590.214		521.232		788.531		633.616		387.37		1651.05				1592.61
2605.01		2310.01		206.105		2204.48		453.001		715.203		594.788				1241.35
1044.13		1103.12		1171.31		632.738		1124.6		671.765		519.442				1294.54
603.667		629.857		1064.47		2191.32		1100.99		368.386		514.508				1367.4
2079.1		2136.23		299.177		2201.88		1130.66		645.762		658.984				1341.45
1121.31		351.862		2277.19		594.191		1215.6		662.759		598.725				1244.44
637.58		756.7		1112.65		1157.39		1277.65		640.139		636.559				1320.62
648.792		613.197		285.841		606.15		1123.3		650.185		693.653				1329.92
627.001		644.997		671.249		1163.77		1016.51		673.342		673.388				1276.13
2757.47		660.31		631.136		1058.38		1190.81		820.535		794.843				1285.03
1124.22		632.686		238.055		1724.05		1127.46		1202.57		677.856				1360.64
382.498		455.83		1106.71		2675.62		1180.96		619.618		533.217				1347.2
622.999		611.981		1012.12		636.368		1117.45		625.96		532.671				1865.15
631.465		624.991		1007.21		1099.79		1115.33		665.653		659.304				1352.65
628.973		1150.33		1096.61		1227.4		1075.04		622.216		669.336				1396.52
527.023		664.208		1168.8		915.366		1092.51		699.185		506.425				1269.28
1114.08		608.065		277.783		1218.65		1147.34		630.002		635.568				1257.25
2263.04		175.043		631.863		1582.21		578.066		738.646		1267.83				1291.22
829.12		1157.94		736.964		2398.64		2056.4		627.845		645.531				1284.63
611.417		329.009		735.984		473.921		1085.72		622.353		654.183				1393.68
286.408		653.876		341.769		525.236		467.589		476.946		819.106				771.516
2176.89		621.825		1006.83		1037.99		945.968		661.335		639.615				1358.47
1417.35		710.573		1060.91		681.777		1265.89		672.772		663.087				1270.25
1054.69		620.737		1746.09		1477.2		1268.29		671.897		649.806				1312.29
642.043		666.344		264.276		1120.61		1163.41		668.078		626.815				1349.77
453.708		598.606		1122.57		1080.34		1169.07		660.982		599.158				1276.65
387.888		658.856		286.247		305.319		1098.49		669.393		685.376				1455.79
923.77		631.025		1020		722.214		665.67		690.57		617.301				1306.49
1072.32		625.926		1045.47		741.719		768.141		1124.32		638.142				1271.42
249.305		620.364		2864.35		1103.65		1110.88		646.101		653.316				1082.2
420.267		1082.13		268.415		1115.4		1166.35		660.567		622.94				1294.25
2137.32		630.028		1189.66		1110.13		1167.31		661.37		532.076				1337.29
2069.03		592.823		1033.87		896.008		324.473		1008.1		664.403				1189.84
634.2		463.382		1665.44		398.352		1102.55		673.946		646.127				1370.3
1292.26		571.704		363.497		1321.14		959.597		1111.47		653.661				1228.54
626.864		586.724		1127.58		1151.17		2113.61		1552.5		647.821				1587.85
1086.43		598.085		783.7		631.008		2202.34		496.785		720.218				1279.8
456.342		596.866		1085.21		1195.57		1090.12		621.526		657.631				1244.48
1100.84		628.512		811.114		342.711		1005.67		679.024		614.588				1336.06
1637.03		508.588		622.047		1490.56		1106.18		590.986		655.152				1356.69
666.269		597.296		1482.28		691.724		918.345		583.17		678.52				1212.27
1394.52		238.965		549.75		2276.95		1073.37		629.541		638.535				1544
632.683		727.909		2185.07		679.43		1109.7		626.692		681.835				1222.06
694.436		801.837		225.714		1114.05		2138.64		798.238		694.353				1321.39
593.098		630.077		592.781		855.818		1302.19		672.575		627.08				1291.34
631.836		193.228		229.142		1169.92		2375.12		770.314		619.279				1261.89
609.199		1159.42		2110.94		292.942		1071.29		677.672		648.765				519.873
603.216		619.84		501.451		1206.57		370.62		262.763		677.052				1266.89
798.768		819.991		213.417		1269.57		1119.11		603.185		670.749				1395.87
621.331		592.311		766.971		1354.88		1261.95		646.599		378.377				1259.89
629.043		544.041		1111.93		632.445		1084.62		641.629		743.286				1271.14
1115.43		662.035		185.972		1316.9		2321.95		652.617		605.19				1325.73
1079.87		542.286		760.337		1068.99		1329.14		528.247		736.155				619.743
609.271		1137.8		388.547		1813.19		1090.24		632.531		671.567				1265.7
1542.39		835.6		340.126		1126.48		1133.04		505.338		749.537				1150.17
658.439		629.487		1094.5		1189.97		991.341		1177.07		656.578				1236.14
753.258		614.342		313.026		1119.36		1109.96		646.389		659.58				1291.26
648.056		808.17		1040.11		1134.56		466.332		729.676		1921.83				1253.02
631.881		599.303		186.496		1150.34		1008.23		771.282		665.227				1263.03
605.59		726.381		1806.89		989.851		715.563		624.665		758.102				1370.3
663.866		642.819		591.537		1164.01		448.04		645.474		621.42				1277.12
309.076		770.423		436.269		1153.24		1122.84		640.841		738.912				1357.48
654.531		1539.22		2089.56		718.283		1212.71		1171.33		401.526				1375.16
511.327		619.089		1018.17		1148.89		1074.94		650.226		1263.42				1288.79
2281.12		445.459		282.349		1118.06		643.608		943.354		659.448				1293.17
604.593		632.54		1142.39		1060.14		1108.41		733.027		697.672				1373.15
798.279		601.558		359.115		673.087		1181.76		485.218		655.016				1296.79
630.043		472.301		655.174		1144.47		569.634		522.914		635.634				1158.15
632.318		605.67		592.246		360.388		669.494		490.786		668.55				1422.73
1093.72		619.76		1066.34		984.708		1141.55		627.181		665.599				1335.58
2085.45		468.105		1027.26		1164.92		821.949		2418.3		637.735				1312.72
1207.18		591.94		227.339		1145.92		1089.18		631.172		562.613				1187.85
597.142		642.019		334.018		742.517		673.215		656.162		651.375				1255.74
453.461		618.554		297.012		606.292		1070.58		532.278		644.492				1404.83
1139		656.809		1208.63		480.231		454.601		661.187		615.463				1365.69
600.643		600.097		600.063		804.514		2294.02		668.309		707.51				1180.78
592.792		612.495		1111.94		1162.52		2573.3		658.466		1095.76				1413.68
1066.98		461.967		1097.37		1092.24		424.324		783.399		620.801				1322.07
1139.01		827.955		294.114		1122.53		693.627		637.507		653.414				1411.18
745.107		1041.64		1087.59		1113.39		1168.36		653.155		717.409				1204.19
600.839		622.901		230.822		1200.49		1103.33		678.267		682.27				1367.22
1081.39		650.632		1213.38		427.486		558.619		677.199		672.929				1230.74
624.172		612.708		286.528		439.241		844.148		498.666		699.335				1274.15
516.223		649.209		294.942		991.754		1194.72		615.673		656.149				1195.35
588.624		459.419		1040.3		1118.63		1048.64		652.306		566.16				1238.09
615.179		287.991		1092.7		1060.56		1174.96		664.449		1239.08				1264.06
633.528		1013.71		391.065		1117.96		1458.93		655.954		689.41				1319.23
1424.93		652.002		1036.83		954.18		478.069		1145.18		632.459				1226.06
377.805		2214.37		891.144		1104.12		650.566		505.434		674.499				1353.29
1065.43		592.005		1105.83		1111.83		1161.39		1145.07		716.603				1334.04
625.382		328.392		1119.38		927.432		1106.8		620.201		707.538				1214.67
1109.32		941.084		576.817		1159.78		1061.36		563.571		656.239				1403.11
621.19		565.919		1114.09		1141.63		1084.28		698.451		616.774				1361.86
1038.68		2327.54		1303.39		2035.96		1232.16		686.081		630.356				1397.38
590.782		1035.83		1075.11		1972.64		940.643		576.64		629.374				1365.11
630.869		1333.76		192.517		1768.04		1092.89		665.363		490.439				1395.28
1056.72		534.095		820.86		561.773		638.623		609.345		626.722				1429.17
622.185		615.914		1155.92		544.069		258.265		641.131		688.615				1186.59
670.386		641.937		720.657		1087.92		599.982		669.816		641.682				1244.91
[truncated: 21,712 more rows]

## Sheet: Figure 2e+Figure SI 11
	MP analysis for mole fraction of APC/C: Raw values of area under the Gaussian for different purification steps, extracted from the 4 Gaussian fitting of KDE
	Strep 3	Platform-APC8	Platform	Platform+APC6	APC/C full complex				IEX 26	Platform-APC8	Platform	Platform+APC6	APC/C full complex				SEC 9	Platform-APC8	Platform	Platform+APC6	APC/C full complex
	repeat 1	0.114546	0.43929	0.0688638	0.206432				repeat 1	0.154717	0.440634	0.149631	0.0898632				repeat 1	0.0996234	0.0465576	0.124978	0.421295
	repeat 2	0.0923986	0.411527	0.173076	0.177116				repeat 2	0.161373	0.41461	0.133037	0.11696				repeat 2	0.0638267	0.0803282	0.0958739	0.455304
	repeat 3	0.10666	0.447035	0.105765	0.187497				repeat 3	0.151659	0.43589	0.116303	0.129743				repeat 3	0.0765026	0.0872439	0.0973975	0.431143
	Strep 4	Platform-APC8	Platform	Platform+APC6	APC/C full complex				IEX 32	Platform-APC8	Platform	Platform+APC6	APC/C full complex				SEC 10	Platform-APC8	Platform	Platform+APC6	APC/C full complex
	repeat 1	0.0984802	0.398461	0.152168	0.183796				repeat 1	0.112954	0.476504	0.136735	0.105837				repeat 1	0.0815336	0.124421	0.128443	0.420131
	repeat 2	0.103096	0.380615	0.172621	0.17838				repeat 2	0.134143	0.480147	0.0841182	0.108702				repeat 2	0.0584093	0.117006	0.158563	0.417373
	repeat 3	0.0900623	0.435378	0.131119	0.18023				repeat 3	0.153127	0.484256	0.115948	0.107661				repeat 3	0.084755	0.107865	0.124756	0.41489
	Strep 5	Platform-APC8	Platform	Platform+APC6	APC/C full complex				IEX 38	Platform-APC8	Platform	Platform+APC6	APC/C full complex				SEC 12	Platform-APC8	Platform	Platform+APC6	APC/C full complex
	repeat 1	0.114801	0.37876	0.160846	0.188051				repeat 1	0.0916112	0.530012	0.0728552	0.136882				repeat 1	0.0845432	0.624647	0.134525	0.0891559
	repeat 2	0.105946	0.386161	0.133639	0.207687				repeat 2	0.0520638	0.498611	0.141133	0.142331				repeat 2	0.0996665	0.667678	0.0974688	0.0748685
	repeat 3	0.106463	0.129594	0.0877879	0.203842				repeat 3	0.088852	0.561654	0.0778787	0.153026				repeat 3	0.0830416	0.683487	0.101674	0.0734434
									IEX 48	Platform-APC8	Platform	Platform+APC6	APC/C full complex				SEC 13	Platform-APC8	Platform	Platform+APC6	APC/C full complex
									repeat 1	0.106082	0.130921	0.0930146	0.355523				repeat 1	0.152117	0.709799	0.0669446	0.0407117
									repeat 2	0.144378	0.104777	0.0961484	0.291288				repeat 2	0.150669	0.706675	0.0565752	0.0439209
									repeat 3	0.100688	0.147031	0.107579	0.285886				repeat 3	0.1843	0.6489	0.0757	0.0469
	Negative staining analysis for mole fraction of full complex
	Sample	Total # of particles	# of Full APC particles	mole fraction Full APC - 2D classes
	APC Strep 3	47002	7997	0.17
	APC IEX 32	33285	2013	0.06
	APC IEX 42	47017	21872	0.46
	APC Sup6 9	30116	15465	0.51
	APC Sup6 10	34223	15555	0.45
	APC Sup6 12	43338	2273	0.052
	APC Sup6 13	56167	1558	0.027
	APC 1182	35229	28784	0.817
	APC 953	32232	22919	0.711

## Sheet: Figure 3a
SDS PAGE of proteasome purification

## Sheet: Figure 3c
Proteasome mass lists
Control NaCl =0mM		NaCl =50mM		NaCl =100mM		NaCl =250mM		NaCl =500mM
1523.29		1556.82		2361.86		522.365		918.608
1526.6		910.883		707.891		867.139		813.659
1599.97		698.461		695.659		878.151		729.48
2297.87		248.298		451.665		892.207		749.89
663.824		1512.85		835.774		932.056		694.699
726.616		810.919		1449.74		833.914		899.165
399.591		649.416		1743.26		701.638		675.968
751.64		402.097		1659.47		897.081		775.096
2322.72		2372.58		2362.51		224.533		850.998
1495.8		537.958		1643.5		1566.93		789.121
743.077		1441.32		1748.87		1537.8		686.092
541.577		2656.34		687.61		905.556		779.872
339.655		659.515		1555.71		1525.05		852.065
1224.51		2057.72		1077.79		978.725		1638.86
2376.34		1124.64		548.123		822.461		748.786
936.589		812.865		730.408		828.488		590.183
1098.11		806.493		2399.52		711.996		920.794
1744.19		2036.81		1799.43		1581.4		763.18
1584.85		757.303		1005.89		723.067		918.245
2349.32		1656.91		755.935		361.134		2601.72
1534.15		712.62		705.422		698.893		1694.86
2477.86		1532.67		469.395		487.052		869.546
973.962		2439.9		925.274		881.562		860.544
693.853		2862.33		1553.85		913.894		1500.61
2692.74		817.028		1066.95		2528.27		1950.66
1589.89		743.779		909.229		851.658		1539.62
1537.48		889.85		1493.98		765.633		354.497
1717.41		2701.66		728.085		824.661		939.933
864.36		1455.57		2407.68		324.359		1334.24
1712.52		2457.65		2520.82		1598.35		1354.15
602.246		1005.79		2596.52		238.032		382.541
1500.99		2496.51		2396.37		607.16		731.951
2228.57		1720.39		936.766		659.262		925.999
1550.92		1030.19		1575.63		979.036		727.491
301.245		1655.24		941.561		832.304		272.381
2268.14		325.474		1226.14		800.449		924.698
860.788		2875.52		822.096		1596.38		905.6
672.84		305.908		1994.87		733.277		732.859
1177.54		1733.96		1167.99		336.764		1713.84
877.739		827.235		1925.38		2617.98		1759.78
1487.29		526.001		1870.6		720.96		738.487
341.275		1071.31		1106.12		1627.12		727.572
244.932		1610.93		716.402		733.726		847.998
1915.47		2363.98		1993.58		637.403		939.237
2499.55		2179.79		699.607		677.002		774.061
1764.82		1584.34		1519.93		723.02		642.179
372.983		1451.91		690.115		951.079		875.142
959.026		249.56		529.988		867.804		935
2853.12		1676.48		857.378		1675.33		903.295
1490.81		2430.24		1499.6		1589.37		823.979
2360.14		1651.51		732.005		882.576		717.842
1154.15		2422.66		727.988		520.55		716.663
998.627		731.097		2376.78		1665.93		299.293
825.443		1637.91		794.171		1511.59		343.301
845.857		536.423		1229.65		1619.72		999.301
2017.51		319.363		1535.79		743.901		336.182
677.754		1609.98		1572.62		917.462		737.807
676.202		814.717		546.106		1678.73		913.842
2130.17		513.9		1590.09		768.986		808.899
1722.29		1822.47		2332.42		1621.47		849.686
1599.02		508.146		757.368		763.839		752.301
1494.56		1496.25		2022.74		616.718		804.287
641.751		2024.52		1993.4		757.546		662.277
446.839		1609.51		426.607		870.92		569.601
1230.58		1683.07		925.66		906.006		693.509
1676.5		2400.09		2487.56		891.99		1482.49
1585.6		1543.22		394.303		1733.27		877.966
2326.55		1574.94		725.587		674.664		2038.23
1443.19		1552.15		898.111		863.48		1116.69
899.71		711.778		813.89		865.591		949.28
1762.47		1493.62		788.216		717.634		723.108
696.761		1633.12		456.884		867.882		648.568
2425.23		1125.28		1223.03		1592.18		732.993
2536.74		2706.43		1512.25		1468.95		977.015
734.959		1395.49		2363.83		654.29		673.089
2307.66		554.426		284.48		873.677		722.191
329.725		2609.89		734.201		747.633		909.459
565.587		2381.42		1521.1		675.865		743.357
827.442		1394.96		2621.21		1571.38		704.361
930.934		2424.77		2016.9		725.353		909.453
685.79		713.836		2511.57		911.454		2406.82
884.403		2418.75		2014.54		964.334		692.988
873.326		718.597		896.311		1621.74		903.156
428.217		884.881		886.699		1618.95		481.261
2602.42		2525.12		1527.28		598.35		922.854
1497.74		354.118		903.516		783.523		270.495
1798.51		769.623		883.796		1444.11		1872.45
1691.73		997.562		1486.57		695.513		894.328
750.396		685.405		822.006		896.474		712.134
838.378		672.118		2436.93		688.431		1583.27
830.046		1136.96		1534.2		1394.56		521.278
301.236		2769.47		869.388		1123.79		759.067
2584.65		1496.97		618.291		998.335		582.07
238.889		2912.64		2343.46		984.963		725.956
2013.83		2415.53		1589.98		1089.79		719.037
1560.68		413.482		1537.81		1101.86		730.903
2310.14		1557.03		1772.04		722.304		848.855
2682.38		1086.19		1576.23		331.652		552.991
364.122		776.047		1671.91		1766.53		702.04
1523.39		1790.37		1599.43		863.095		1608.17
2097.23		1509.15		1572.75		738.913		929.63
1735.32		1520.51		1653.17		362.861		872.161
1415.06		572.806		957.978		1565.38		402.727
894.44		1659.5		646.894		761.883		639.673
2269.7		608.04		1646.76		1629.89		685.314
297.219		400.44		1592.09		947.861		717.315
430.437		2496.28		889.045		1591.39		1127.15
446.58		1140.61		2141.24		764.081		722.225
2425.46		781.758		1115.67		707.661		843.854
708.261		1562.11		733.998		824.494		764.699
2367.23		1702		1742.06		829.258		877.569
303.02		2297.51		677.761		942.739		979.152
347.057		2634.61		730.586		860.268		709.427
916.598		324.404		2337.41		1492.75		651.954
2373.32		791.998		716.097		1077.28		886.465
2672.49		1552.36		1009.4		911.679		472.713
476.767		1024.08		1568.81		557.98		739.298
1799.96		333.277		2369.71		710.416		862.901
724.686		2493.64		1597.67		556.526		896.926
611.436		1520.76		787.079		835.379		747.022
409.616		1114.77		2465.96		738.566		1637.06
1545.02		1613.84		683.002		1527.07		343.464
991.475		1592.05		1908.72		1816.35		887.545
2531.01		971.299		1603.97		403.116		784.188
1197.96		1545.73		802.85		1578.1		1379.89
477.52		2429.29		432.983		888.741		1601.25
1196.81		1045.51		1508.21		753.513		1645.41
2889.37		789.168		427.059		827.782		675.942
858.633		1756.99		1554.61		1483.42		724.71
2045.55		2576.54		909.282		2765.59		741.323
1511.27		2003.82		766.248		762.405		855.884
716.774		766.705		1523.63		726.692		367.827
582.61		1663.68		2751.02		1981.71		909.817
2271.94		1678.15		710.159		755.628		744.448
839.472		1588.59		585.93		710.841		776.086
2457.92		1572.82		754.893		1605.98		768.199
445.632		700.95		627.405		879.905		909.846
1602.87		2538.08		1528.55		844.713		675.834
1457.83		421.652		1512.92		708.228		1731.63
514.934		2790.22		1657.55		1671.34		726.189
1884.46		294.911		2439.75		814.206		884.389
2819.81		1573.53		1083.67		887.79		923.385
469.31		2406.61		483.457		886.846		891.415
2502.57		2656.59		1594.73		931.333		1571.21
696.802		2382.62		1566.32		869.649		728.08
1569.34		1516.91		899.026		870.842		435.121
1475.31		1515.8		2174.16		723.962		770.708
262.789		691.67		1545.21		766.135		880.198
525.627		748.934		1558.11		985.289		874.407
2373.28		403.128		1526.97		839.871		370.27
890.032		751.849		666.682		2481.69		1691.32
624.316		1058.92		1572.18		755.458		721.959
1542.27		1498		1574.6		1580.44		764.325
2474.14		841.328		738.215		760.865		880.591
671.386		1569.74		279.051		1506.89		763.287
2368.34		966.838		629.508		714.946		704.773
324.845		2335.79		863.359		842.763		727.577
1558.15		2608.75		627.208		806.044		732.371
688.888		2320.36		337.624		1586.31		890.074
482.943		1488.24		243.033		649.049		865.616
1535.24		1782.52		938.692		1651.73		1561.82
453.389		2387.96		888.247		737.777		1672.13
1535.31		1516.07		671.373		700.317		898.706
606.267		1635.08		1518.99		891.968		1730.62
2379.29		1655.48		1843.12		900.701		707.647
2568.87		1773.04		680.317		1551.07		775.304
1490.36		1543.71		2362.67		687.701		553.278
1563.69		719.942		771.531		857.568		902.805
2302.12		1507.8		728.626		933.653		870.478
1837.05		721.192		1492.67		695.778		887.232
850.537		2313.25		1548.57		805.871		1769.13
1531.98		2410.67		1555.38		1779.29		804.195
877.147		2455.28		735.537		880.006		874.737
502.437		1690.52		1170.33		2692.66		733.941
638.338		1623.85		1674.4		835.935		353.295
1558.84		306.776		599.884		678.105		768.395
1401.44		692.508		1197.37		965.077		933.625
1479.6		290.334		1621.51		1548.74		638.466
332.834		1759.28		1125.98		1567.18		881.276
1832.21		2241.14		1673.95		1656.88		880.73
3113.77		1460.05		897.855		2498.84		347.536
1475.07		2352.14		1528.97		1422.15		801.32
2149.89		338.891		956.731		841.394		874.832
700.615		1665.7		1506.03		875.119		817.774
878.779		684.278		1567.74		1612.58		738.332
1397.21		2436.23		1620.53		875.339		338.742
849.389		1769.33		518.811		1009.69		739.591
470.039		1549.27		1159.66		926.819		405.503
2339.67		755.362		707.749		706.918		719.285
724.637		693.445		2321.64		355.327		348.23
1839.74		2351.19		554.898		906.911		801.297
2435.62		2374.09		1479.97		1014.43		794.074
2769.56		1628.45		1624.11		942.234		854.101
2722.61		883.246		881.322		369.534		618.001
774.277		1175.61		904.235		956.588		726.975
2340.66		1962.83		785.596		813.651		880.45
2697.24		720.264		1608.4		856.626		701.53
821.957		1530.36		2560.11		828.813		865.922
1671.31		1458.67		666.742		723.69		1674.08
2365.78		737.371		748.837		1636.47		338.329
452.348		753.171		385.344		857.036		1554.62
1029.9		1505.77		592.291		2474.31		723.077
1102.06		1785.18		2394.34		2510.65		300.723
2193.15		855.355		2417.38		750.609		810.306
2412.86		707.042		699.091		938.044		757.672
1577.97		1579.11		681.542		904.471		426.389
1087.62		2781.59		1546.41		2413.9		396.018
326.584		1515.61		2480.74		915.358		816.337
2230.62		2236.62		924.83		497.684		730.892
2421.79		335.961		2318.87		851.654		772.794
1025.13		1539.79		2341.1		1785.67		906.995
2632.08		804.353		1526.78		888.938		940.029
1559.32		566.234		340.171		901.949		721.371
355.724		1550.83		1750.8		1590.68		910.142
2411.39		1442.47		864.72		839.848		248.636
757.681		1611.62		1552.9		335.412		824.921
262.754		1678.51		919.373		1726.89		909.737
2089.3		1640.73		893.404		695.257		716.671
2566.26		688.76		766.151		686.727		1454.89
1837.12		742.531		783.221		562.345		707.643
691.541		1543.49		1546.19		727.656		850.538
508.144		980.951		764.891		1556.44		721.673
283.278		347.709		1569.7		1775.19		842.248
2389.79		345.497		234.645		195.796		779.996
1478.73		858.225		1756.61		916.67		740.82
1504.18		711.207		2208.08		648.956		464.111
2341.19		2416.44		1330.91		959.409		892.456
668.254		1954.17		1299.01		1512.99		936.269
683.34		1658.02		1564.49		1010.17		286.21
1613.57		511.184		838.265		507.914		925.326
1727.19		1586.26		1036.81		869.046		353.622
1688.67		466.67		2167.2		661.454		679.303
707.518		736.355		1462.83		879.754		964.687
1690.84		1593.15		883.882		284.852		907.311
1490.14		898.944		2394.39		1525.22		940.992
1534.93		703.674		792.524		1473.72		936.307
2796.49		1605.82		1488.73		895.923		316.671
1644.31		711.194		2412.55		2137.86		949.329
690.932		735.484		1525.84		1617.16		726.954
979.576		2302.32		860.956		1525.63		918.557
2247.58		995.692		895.457		965.112		852.345
2537.31		1480.28		565.625		686.393		874.104
510.987		646.902		261.702		761.65		968.959
997.364		1048.32		687.947		742.311		763.575
775.799		1930.99		1001.78		845.843		266.791
701.836		2127.58		1630.78		711.905		1592.04
542.575		738.407		2518.23		796.067		672.945
1579.24		750.449		2733.91		555.496		872.15
698.753		1510.89		1502.5		676.904		2391.04
2527.42		709.446		1568.71		827.622		935.268
1498.27		1504.1		540.256		484.173		775.965
470.578		2360.32		720.588		1935.03		852.218
518.512		654.327		763.844		1602.99		821.511
1541.55		1497.59		320.754		868.817		902.573
2418.64		2284.9		333.197		903.331		1661.1
2473.9		2115.69		650.136		842.664		1270.65
1493.88		1359.19		2348.17		817.405		2180.66
2629.27		1796.64		2389.26		967.28		710.765
1506.43		2248.23		534.126		1544.69		856.971
747.278		2427.79		1708.66		1607.5		657.115
710.985		1577.77		2263.9		1600.8		718.506
1020.91		1603.29		2430.76		930.593		701.129
932.696		1532.94		1476.53		504.959		2061.63
1519.94		1539.75		1563.12		768.621		863.861
2323.21		688.801		686.891		937.153		974.167
681.701		851.766		965.592		834.063		715.687
420.791		2692.24		2499.65		2523.86		823.151
1598.87		2191.71		687.441		734.613		785.05
1550.49		740.064		834.901		698.037		750.524
607.333		301.993		1559.26		690.354		1532.67
1553.09		2320.37		408.126		1457.32		881.116
3195.61		1073.29		1568.23		932.011		825.735
2642.55		1472.71		749.039		1639.71		891.386
2314.45		1576.6		715.146		1664.38		671.702
1558.96		1874.85		343.579		743.231		765.628
1546.09		1632.14		877.825		720.137		692.432
1449.99		1654.58		2430.69		728.998		645.232
688.782		1620.72		1496.44		877.595		1545.78
2245.64		1489.87		871.424		806.289		712.805
913.345		371.704		823.701		1636.85		517.351
492.22		972.486		1540.71		865.848		881.323
857.189		2615.99		485.876		775.333		970.541
320.646		541.22		1575.95		928.997		647.71
671.283		2637.39		1569.58		666.708		736.333
435.975		1015.66		1576.6		818.632		859.99
1592.38		1568.58		433.128		368.282		711.658
390.843		2474.56		627.397		1562.79		1693.6
897.808		2704.91		1445.73		548.116		899.624
2569		937.248		701.062		1413.47		550.511
2361.82		403.072		1610.37		907.911		363.293
409.615		991.897		659.488		824.629		1647.45
1494.76		1505.98		1410.77		888.739		573.502
1576.12		465.219		1527.97		1099.25		889.494
275.324		488.76		426.46		850.033		629.695
1535.95		1624.7		724.524		895.349		874.858
1532.23		263.444		1817.32		897.049		1620.02
741.899		1655.39		2542.82		735.487		701.009
949.242		1061.09		811.951		704.526		652.991
790.274		718.107		2382.39		698.291		687.755
519.995		794.886		436.416		1672.61		862.175
743.056		1832.63		2344.05		829.075		926.323
2366.01		690.171		2343.94		1578.41		884.239
1605.84		942.124		886.454		933.314		917.639
594.926		2438.19		1534.85		1521.8		300.54
396.126		1292.22		915.987		1543.48		1737.07
300.228		911.447		778.397		1620.88		2455.73
2346.5		1624.97		995.009		1674.03		736.908
1988.67		1515.88		1132.48		893.978		893.308
2454.7		1531.33		1659.03		1155.27		704.609
2445.27		2549.18		687.103		817.045		856.794
1025.4		746.874		840.902		748.4		932.939
2649.86		1838.33		860.637		305.17		866.256
1776.74		2237.19		1689.62		2158.63		866.732
1661.48		1573.89		813.574		354.519		592.56
852.524		1542.3		2410.21		361.03		849.452
786.524		1037.4		2458.08		393.066		903.011
1530.46		679.099		2334.88		851.56		1642.87
2214.66		955.588		1489.64		1897.57		709.233
1804.49		1569.63		729.979		901.19		574.6
297.639		2456.37		877.998		767.737		793.75
3008.24		257.666		357.479		359.672		545.69
2325.04		1635.08		1092.26		1701.29		755.325
2285.64		752.324		719.456		1689.57		947.018
1481.37		436.911		706.002		2321.57		871.379
2214.66		281.738		2517.84		704.172		852.216
463.195		1010.21		2421.68		544.337		612.38
1504.37		727.296		828.115		698.275		744.941
339.543		2358.32		859.822		1001.15		735.615
681.837		1075.98		1552.05		1564.45		451.946
1494.14		2513.45		2472.06		660.171		483.946
698.694		727.646		1290.78		485.212		1494.37
695.8		654.162		1530.11		889.702		1604.76
263.214		2358.04		1094.65		808.33		1658.92
810.171		1052.97		884.626		772.924		263.67
1716.86		425.938		885.262		728.859		1648.7
849.611		347.763		881.938		1625.88		837.187
1409.76		2234.43		1553.79		497.552		1624.82
2460.74		2208.15		2496.87		716.361		756.992
1767.57		2431.86		978.12		902.393		913.915
828.822		300.207		865.634		745.834		864.583
1630.1		1615.95		1593.46		865.924		515.039
1117.14		387.289		880.504		292.034		860.254
2178.96		1585.03		879.845		2058.72		710.111
940.067		2385.55		1672.24		2040.9		1588.43
2597.8		919.232		648.97		1619.18		996.584
254.553		999.682		828.998		842.912		745.904
1735		2440.25		916.828		701.166		928.736
903.055		1015.41		707.254		1558.47		776.109
1618.7		827.888		825.527		944.669		980.32
1611.44		407.934		2273.61		831.761		718.091
1557.7		712.663		1649.16		677.179		762.058
763.047		696.203		2529.72		887.714		1741.76
607.016		619.412		754.576		718.397		297.915
2257.59		1086.69		730.654		1497.9		765.265
1613.39		1542		1028.36		700.547		748.744
1994.14		1621.14		1675.88		1570.89		897.566
925.883		2447.64		1290.09		576.083		499.026
1613.58		1573.38		850.189		746.397		322.13
2210.45		487.636		544.384		657.802		330.246
2298.9		463.28		1430.31		752.713		868.612
1550.25		289.232		1118.9		1602.62		720.03
1526.97		1235.3		2116.45		1660.42		824.165
1578.69		2406.18		1144.87		835.291		857.342
689.863		800.3		372.614		802.379		750.842
1741.81		875.975		1554.1		1688.35		706.395
582.619		2311.07		1692.03		922.064		800.852
2102.12		1091.62		1658.9		869.152		886.155
414.552		1504.86		2377.51		732.261		1931.72
657.639		1690.49		1112.34		706.157		426.356
1543.14		372.843		518.032		1760.47		838.178
2261.74		1494.75		2302.54		756.351		730.634
870.918		909.803		695.415		1631.66		730.359
1597.47		852.735		1106.43		339.748		301.411
1515.52		495.78		2435.17		691.209		734.764
1721.2		2751.65		1551.68		712.975		856.769
716.584		1518.16		1795.8		2506.03		694.061
2604.95		303.655		2413.84		360.675		720.406
715.432		1536.27		2398.17		568.693		839.452
1625.25		2371.23		676.643		1114.34		836.656
1575.41		768.539		2828.55		673.257		752.258
2739.33		1598.32		1161.3		629.778		726.678
2248.81		1573.35		1564.72		862.388		258.928
1556.75		2161.61		869.785		671.516		903.256
734.732		1427.39		482.551		1489.03		800.495
923.835		2295.48		2162.75		706.865		884.544
506.488		1656.32		1774.14		2279.88		868.448
2580.01		2540.64		1624.49		911.44		723.511
1453.52		722.118		2271.58		689.369		387.89
2461.13		2049.08		1548.3		685.952		702.108
1658.26		1455.27		771.825		719.213		1093.41
1565.18		663.356		803.222		1637.14		640.924
1489.34		2184.5		937.006		2386.31		1708.02
2315.67		350.742		1496.69		1941.53		695.612
2427.47		2680.17		507.48		782.566		726.558
1980		659.756		558.372		863.695		780.493
304.498		1469.66		1702.97		897.003		690.305
2473.52		682.984		615.65		1686.17		227.825
1576.97		1524.82		703.635		886.394		925.364
1738.23		2272.31		762.724		762.35		408.469
1495.37		698.043		1192.78		917.745		865.083
991.251		629.765		854.401		884.999		879.365
1596.42		2292.02		2365.3		302.469		1579.7
711.683		752.81		1602.91		1553.85		749.077
2011.41		1572.24		1685.07		868.418		728.483
2068.84		905.905		616.932		847.041		755.777
2599.92		2679.18		635.617		890.747		382.684
2385.41		3381.06		2397.69		1602.58		738.714
734.571		1619.96		1591.24		484.939		1621.1
861.64		646.698		1752.15		765.085		852.992
856.306		459.842		1511.81		714.272		1544.17
1731.49		2446.36		1765.29		908.641		801.178
878.98		913.718		1577.14		933.854		950.914
2462.86		1766.68		631.931		1007.3		2220.18
1764.49		538.517		610.407		882.708		883.869
1715.23		2635.6		1301.12		939.845		845.944
1321.4		785.376		1594.01		964.026		671.525
769.967		2285.87		2351.97		725.304		794.99
1642.39		672.649		737.3		364.619		867.458
428.28		2344.28		1535.88		214.137		1107.73
2387.92		980.762		876.233		770.386		754.317
1499.13		910.262		1683.09		927.804		276.235
2476.33		1584.08		2387.09		574.701		340.723
428.365		2255.99		807.714		863.649		702.016
576.391		2465.2		734.735		2296.45		805.799
1441.26		868.303		837.47		1027.21		1662.73
2270.97		1470.8		840.606		898.903		764.918
695.721		1179.33		2422.58		1606.85		903.156
2677.16		1139.88		372.6		586.959		1057.97
707.165		721.829		1959.8		1592.99		1587.86
480.571		439.581		547.772		267.163		891.407
2062.51		479.662		2499.69		633.257		747.73
876.936		335.821		714.1		885.785		1568.23
290.301		462.871		742.997		832.513		270.823
781.075		413.639		1480.82		732.494		838.86
1609.52		722.22		844.012		2401.71		2514.93
1563.69		1848.19		1562.68		734.458		871.803
503.596		1550.73		1521.97		1552.94		903.4
1504.51		458.433		664.747		388.04		647.899
313.984		470.453		821.824		1511.1		714.97
1480.16		1487.94		1796.7		919.407		884.677
2363.05		339.779		741.407		795.283		1559.72
422.219		1531.65		1097.79		700.558		876.574
2325.85		1577.02		2304.68		2345.87		876.419
2234.15		758.318		674.236		1464.78		790.411
334.975		826.654		670.109		872.612		692.575
2336.06		3034.63		831.514		2387.35		2428.95
2183.28		1963.8		1525.9		1691.17		863.769
1841.54		2459.61		2304.61		856.688		674.382
682.927		2757.51		2464.51		763.154		1517.15
1478.03		2461.87		600.872		716.344		725.283
488.082		928.011		774.908		429.747		398.336
1533.11		905.764		1652.41		856.777		764.407
908.709		1086.09		671.584		1921.63		697.308
1553.64		700.95		660.859		671.924		715.13
1479.6		1729.6		868.121		2524.52		1636.28
1747.53		1679.74		886.846		3185.16		812.699
652.992		1515.8		872.139		425.002		644.238
1451.49		1103.08		1214.59		472.18		741.07
376.027		1529.84		1559.12		2339.85		1067.98
2359.76		1528.18		1547.11		884.525		759.811
886.544		718.091		1606.65		943.25		768.288
2606.79		747.699		1468.98		842.883		880.447
1761.55		2163.5		258.012		627.628		859.956
508.399		715.612		1564.94		1610.6		2005.67
1572.7		2338.19		1340.95		588.822		684.43
1552.04		2360.51		1641.43		752.39		839.894
1504.79		747.884		3062.32		912.487		520.2
2229.88		756.51		2220.06		721.256		721.175
1857.26		1538.91		1077.77		1527.35		934.067
1558.45		1389.77		851.704		365.076		880.429
2480.17		701.543		869.341		687.77		804.495
2566		1684.9		1823.45		809.819		723.246
2633.83		768.691		536.546		713.653		711.3
1209.04		235.565		1555.04		411.697		856.995
1185.9		1579.36		487.295		720.362		1528.19
677.42		882.987		323.224		326.16		864.661
325.425		571.125		673.937		879.299		883.594
398.263		767.722		1491.26		792.465		821.883
1033.03		896.998		916.849		1632.36		1049.52
1452.76		718.789		387.167		1597.46		668.653
674.113		793.54		649.619		1589.94		866.582
699.327		2534.79		1708.69		1581.08		407.239
2658.61		1397.13		1508.88		1653.07		811.025
1559.84		972.399		827.713		800.962		901.531
577.922		745.386		886.696		848.884		708.022
821.987		2304.27		1612.04		808.698		1597.37
3010.53		2455.49		1488.36		940.596		1687.5
620.862		1626.69		826.2		752.855		883.659
1802.48		1693.91		1076.2		702.323		863.187
2227.59		427.815		316.744		808.146		919.097
2186.62		734.625		713.201		2439.94		951.899
1494.29		1563.12		949.237		1501.8		684.78
1514.45		687.729		1530.83		983.058		764.101
1576.77		2429.49		967.379		834.344		1144.54
264.925		570.647		1548.45		1284.16		516.524
2437.97		378.988		1499.28		1659.1		610.36
2312.87		1554.24		708		322.823		729.195
650.187		848.104		2365.12		931.622		712.536
513.891		1957		717.547		1616.29		1718.95
882.686		700.075		262.105		715.258		821.421
284.03		920.338		1233.86		886.112		898.173
1619.75		2626.07		1048.89		849.383		824.86
1552.46		554.381		612.76		837.449		866.884
1628.71		1671.29		680.995		922.115		795.823
1565.29		2192.61		936.198		1577.15		972.329
2463.69		386.028		975.017		802.41		941.599
1539.78		1632.29		1473.04		700.137		592.302
1692.99		1553.93		1531.02		719.711		1747.52
2664.51		1611.51		2374.51		877.778		818.861
2717.49		597.745		1588.75		822.515		768.779
1745.15		1784.89		381.172		872.012		749.265
683.345		2032.66		1110.87		840.105		747.763
756.789		2267.67		868.506		715.29		766.232
1478.41		2480.24		753.857		877.173		289.393
590.038		710.843		1533.86		683.951		917.831
2374.03		2244.93		2355.44		815.956		846.272
852.598		2570.6		688.369		1601.23		740.115
1762.79		1581.69		1505.32		999.181		368.196
506.057		711.3		673.534		301.847		1573.35
2174.15		1131.77		1534.9		931.522		830.49
820.277		702.522		1539.39		741.169		1633.98
663.789		497.962		687.727		917.429		706.222
2398.82		1914.35		1594.23		824.108		1532.46
1574.22		2386.21		305.641		1604.11		912.905
684.721		2421.23		741.1		609.986		779.963
923.133		713.644		2021.82		708.302		769.851
789.031		2506.42		1501.44		1215.8		878.259
636.545		1697.78		1612.36		1520.01		709.887
1705.06		1088.88		1495.97		735.405		390.168
1012.1		1520.97		1114.23		717.24		748.088
1590.49		1577.98		2818.97		1617.33		1222.16
447.81		700.287		916.477		730.088		326.894
1095.17		614.661		2483.16		897.579		1061.16
2237.94		274.68		628.327		736.489		765.962
1726.24		918.796		753.527		1478.36		631.089
1433		1534.32		2472.61		2509.16		969.861
1928.37		2446.75		2308.33		868.906		736.411
2533.68		867.577		2393.46		1609.16		866.515
232.353		1104.77		705.064		734.237		860.377
421.846		1629.41		456.039		716.718		855.229
2350.66		717.351		1585.71		2015.66		386.122
787.959		2395.72		971.891		830.935		856.642
1552.37		736.826		1521.02		2540.64		914.063
744.574		761.857		401.338		1589.42		824.141
2492.84		961.13		846.818		717.243		749.91
1708.1		692.099		2474.17		762.249		869.14
1570.9		758.263		2595.77		714.556		751.892
1772.54		1482.34		2286.49		238.196		686.275
1375.1		709.877		1049.03		730.028		884.246
432.401		891.563		831.805		908.073		904.381
1432.41		711.109		2509.45		845.734		267.333
904.281		1729.69		733.782		1600.9		503.948
376.106		1471.4		1535.16		880.657		893.411
1626.71		318.131		2379.58		829.313		792.461
1561.05		546.279		1611.74		2349.99		527.422
1557.03		520.16		2487.5		493.314		1926.84
1545.82		2470.11		2225.87		1037		679.278
1606.2		610.667		2529.87		854.581		875.688
619.804		661.867		765.567		635.954		445.148
515.458		709.726		1655.99		1670.44		757.363
382.089		1550.79		1957.92		874.008		723.131
1481.28		898.965		1660.11		729.185		827.437
745.388		1247.97		1530.04		832.328		729.987
2011.57		1517.74		993.146		2066.41		625.945
665.064		705.44		514.946		1582.5		729.342
1609.89		1503		617.853		1131.56		1578.17
1342.45		2347.65		1624.72		888.694		717.427
974.555		673.922		670.155		819.752		2402.57
724.955		1563.51		1596.67		1652.33		1648.46
384.815		264.62		1476.9		927.84		761.209
325.603		394.168		511.842		709.076		775.766
1628.66		2683.43		644.223		401.793		865.788
2495.76		1039.15		940.404		1585.62		843.763
1608.29		2576.63		655.453		1601.79		1632.18
1522.65		1369.18		416.322		741.056		859.179
641.91		1382.88		1531.09		848.583		709.834
725.066		2579.85		713.021		1645.76		1058.98
2370.81		407.261		743.967		1581		787.4
1815.77		1494.32		1545.77		880.993		930.177
2604.75		1476.56		797.218		1642.38		721.913
694.614		504.17		788.034		401.847		1583.96
1787.01		778.452		1565.83		440.646		684.109
708.79		1611.98		831.081		1379.42		1491.99
1547.93		2394.35		822.018		745.935		708.251
724.911		2234.27		1999.98		872.033		852.176
677.724		777.331		871.198		386.188		716.033
354.155		3181.49		942.653		771.914		846.565
1452.48		438.864		995.113		901.078		1025.92
844.647		1472.57		746.875		603.707		1599.6
2350.76		677.181		1038.22		877.07		849.179
1721.72		872.641		588.807		1595.39		705.181
2514.74		501.8		1004.09		525.487		694.296
651.284		705.395		2399.75		666.145		1003.07
295.411		705.385		2570.23		881.096		869.465
361.7		673.593		1495.16		694.908		446.722
337.82		2552.5		924.666		669.645		891.112
368.13		2407.42		2417.54		895.365		890.137
1491.56		1948.38		1574.82		403.585		731.521
573.873		860.462		753.286		682.703		1691.96
278.462		694.233		1623.2		435.436		555.333
1499.33		426.065		1513.82		1573.12		1607.89
2556.12		681.074		1698.58		1193.62		1439.66
495.306		2430.3		799.916		904.37		928.28
1505.44		2498.1		1541.36		735.369		574.285
619.149		1573.29		1583.47		394.855		720.684
1715.75		1491.66		2500.05		1565.57		1634.03
1007.33		813.269		1591.97		738.335		736.623
722.246		1494.8		2519.42		874.559		682.285
1433.29		807.419		690.256		877.977		1802.33
1497.46		2501.63		762.017		372.441		972.396
876.681		1004.9		1596.3		460.066		839.142
1495.85		1536.4		1545.56		714.88		902.765
1512.53		1658.06		539.08		742.05		801.607
1594.36		1953.66		1604.58		2851.06		866.779
1624.91		712.183		953.039		348.49		895.419
1777.2		1524.68		1640.5		753.043		365.962
1048.26		467.426		920.199		690.323		353.162
396.776		654.772		1546.8		742.186		442.35
1426.74		858.767		503.275		2205.18		1598.29
2198.09		1522.15		482.974		657.126		884.414
1560.68		931.602		908.303		346.581		887.322
912.519		1826.65		385.413		694.132		335.578
2476.57		684.797		1532.43		923.008		773.134
2202.63		1146.84		818.354		899.447		559.564
1525.42		948.225		1512.04		2251.44		1846.18
2395.7		853.431		845.14		884.717		749.228
1021.2		1080.35		1574.06		860.272		857.888
1438.54		797.008		1544.5		1657.62		1656.18
1548.81		1533.17		2398.41		749.809		749.57
721.149		498.763		776.058		537.015		747.836
1499.37		312.651		718.398		1566.86		826.04
726.341		1619.39		1589.9		2416.83		947.803
838.817		2349.41		827.716		1955.19		725.44
1538.68		340.126		720.007		1769.59		761.641
1546.51		699.836		735.202		2399.86		878.039
1479.67		278.759		1166.18		930.784		1489.43
710.634		304.112		650.27		1502.59		1713.97
858.522		1547.57		2304.84		836.199		450.078
779.935		276.918		901.993		1549.36		718.118
1179.19		1782.21		692.32		1646.47		706.43
1431.74		2406.45		2337.29		1576.67		790.725
1630.54		1535.41		1543.26		710.504		748.925
1566.23		1083.89		1490.07		1537.29		739.758
949.04		712.967		1806.97		739.098		716.392
873.96		608.167		752.372		860.39		353.466
929.915		1538.36		2432.41		720.399		416.096
1528.61		961.592		2505.59		812.425		784.959
1555.92		1586.95		1054.13		1594.45		774.463
1748.72		651.728		1022.33		768.037		905.969
944.255		794.84		720.912		2436.81		742.741
1505.47		1705.18		748.26		1112.45		884.992
677.626		768.721		740.232		1696.87		625.488
658.164		1104.17		711.138		1441.75		801.764
711.874		2403.59		1647.16		877.697		573.952
2303.29		756.574		335.511		446.627		332.499
363.428		942.934		1453.06		715.686		737.432
1003.24		835.024		700.119		835.929		898.572
700.192		526.273		1739.91		882.56		715.727
846.941		370.947		2423.01		729.367		911.132
495.152		2344.1		744.248		912.401		312.442
981.772		685.661		641.498		720.491		1784.03
2444.91		2417.42		489.65		807.167		1599
784.915		294.989		1054.79		903.459		831.078
1488.39		1388.16		2416.9		1600.08		854.853
521.441		1479.17		2481.26		1663.33		1399.22
2334.17		760.287		834.751		727.285		1648.83
1122.81		592.408		666.747		1625.6		451.348
1477.43		500.537		1639.57		718.792		744.654
909.196		2448.97		2202.59		848.819		517.907
525.047		446.955		1480.39		682.958		323.48
294.941		2223		844.631		1517.15		739.625
543.396		537.482		1120.94		783.24		991.462
2179.8		1801.88		727.19		1635.27		759.091
502.154		2350.51		1550.46		547.876		666.442
1529.92		1710.96		862.044		1666.07		1662.91
636.281		2749.2		953.183		860.559		1538.26
1873.6		972.776		1654.78		908.624		707.962
886.394		1539.74		2053.77		845.886		908.204
541.056		2509.14		1655.1		319.954		871.422
2397.98		942.09		854.212		727.865		1157.89
2250.2		1050.77		734.645		685.811		720.708
2116.83		2487.51		930.133		888.261		877.867
661.642		787.417		1534.08		904.668		1652.53
1573.01		2119.97		1553.8		843.436		2457.79
1527.45		1689.88		823.336		911.418		2107.62
366.28		657.76		855.893		778.447		419.685
443.084		765.165		1598.63		675.605		744.925
1417.75		770.644		2372.94		1535.68		705.06
369.832		1234.96		383.865		881.112		681.64
764.112		2393.15		1406.93		954.88		773.71
1703.22		2236.08		1784.19		2355.19		331.019
2252.08		1003.33		1709.22		921.279		772.418
375.373		847.788		2311.38		737.648		911.796
1592.09		2517.23		1561.01		872.885		1079.59
251.238		1599.56		1586.14		693.087		722.89
1673.86		1122.91		2387.66		1038.53		738.278
2421.05		2109.45		807.429		828.52		697.477
2037.81		1657.52		979.415		393.082		751.211
1457.6		2418.81		939.302		872.46		684.485
505.827		1724.23		510.128		734.601		705.278
807.57		2633.19		1627.59		1558.29		802.572
2203.54		890.463		730.727		976.185		724.387
945.461		2375.65		823.912		900.266		876.9
1212.05		693.005		778.889		1588.26		704.254
993.556		2383.27		2454.07		705.192		1568.32
1629.84		1620.23		1614.18		372.488		466.485
1407.98		1857.99		2488.17		958.037		966.467
614.605		2741.76		2373.95		164.435		859.906
881.689		1189.96		763.181		380.248		1000.45
2499.89		901.971		876.461		843.214		974.558
1521.29		1449.59		1623.65		766.616		842.317
1595.07		662.81		959.108		1579.25		778.438
1074.96		446.778		669.361		1389		886.401
2341.7		1042.21		871.32		1442.74		713.357
2557.34		781.282		1531.41		646.783		691.951
533.035		713.796		1632.58		911.304		922.047
1751.83		210.947		1094.51		707.133		390.852
2366.01		859.458		866.655		747.809		922.047
671.234		1600.51		763.402		257.682		671.986
1566.93		2328.37		750.408		709.372		727.265
2610.32		1653.41		1724.94		720.94		863.442
1360.98		672.318		1317.52		1624.62		870.864
2352.98		713.453		684.658		673.468		838.7
2565.15		2061.05		405.21		856.535		2042.11
2212.72		417.546		1002.11		874.819		2351.42
1608.72		2257.6		1573.47		928.263		897.073
1382.67		2565.74		904.866		834.332		716.58
1451.1		2207.39		1664.01		1636.9		871.245
1395.27		707.303		894.199		714.072		874.857
324.318		2442.16		856.617		504.352		673.064
773.274		1299.72		1475.15		834.417		498.432
2286.95		865.221		1677.88		806.342		1001.72
364.237		2325.03		719.161		605.938		872.631
1571.73		2483.51		889.132		811.303		849.516
2749.97		253.117		2476.36		1556.3		848.663
779.571		972.323		1572.1		722.063		857.941
2448.84		1520.26		1674.8		864.354		824.786
814.198		2407.39		2360.96		455.921		636.434
1723.43		2329.83		2461.12		875.468		871.097
362.506		2339.61		2338.59		919.836		879.514
932.878		739.561		2713.46		714.65		811.22
678.344		776.276		754.174		857.88		926.94
772.326		973.825		484.829		1716.58		881.676
617.199		1535.98		560.523		1741.47		340.565
537.76		607.021		1948.67		854.113		857.254
790.973		1516.7		796.699		848.456		748.988
726.283		733.954		1533.83		753.283		797.879
1654.6		1495.62		303.789		802.64		1549.07
705.211		635.496		936.189		294.39		856.921
2249.18		663.825		1540.23		921.241		834.319
2367.25		1875.77		2465.82		331.279		874.178
436.769		351.61		889.241		1669.59		890.809
921.186		1458.32		1764.64		2431.04		782.018
1560.1		1501.63		1068.22		762.066		708.875
628.373		1679.53		2367.97		800.931		869.344
641.383		330.201		1921.21		351.127		369.383
1693.02		784.198		731.496		2513.4		256.492
2538.69		844.856		1680.14		737.278		744.53
416.224		858.388		369.539		699.416		727.246
1754.21		628.271		2403.97		680.349		850.028
2385.63		766.256		1320.94		778.764		414.624
1743.56		1487.87		1578.29		923.948		651.339
485.9		797.165		1032.95		781.937		563.054
394.864		1691.21		2497.52		681.228		905.847
1499.93		1720.49		2044.05		864.173		828.818
1489.43		2366.75		1646.68		722.127		908.752
635.967		1782.12		745.74		2484.8		764.843
215.963		775.342		2014.93		678.203		642.994
510.004		1605.84		1614.25		880.831		842.127
1495.09		1699.41		698.906		720.7		791.579
1831.35		1636.7		903.844		2803.2		809.689
1003.2		1538.83		427.038		2781.24		863.001
2678.63		2357.51		847.561		907.455		887.514
2582.19		1682.33		1547.37		1660.65		913.262
2232.82		1816.33		1671.98		511.106		702.168
1528.21		1660.38		908.458		579.738		784.006
348.362		1592.66		1556.18		1490.43		792.71
1524.37		2185.53		1584.21		841.979		849.325
1088.89		287.244		1489.95		977.375		1573.29
1605.66		1524		329.624		1930.89		925.323
586.682		1550.95		698.254		936.057		772.268
709.331		1658.97		1643.01		1654.63		643.031
714.647		734.086		708.549		329.562		694.837
872.015		658.261		1557.87		1586.99		706.634
1540.51		900.836		1730.64		828.84		1801.35
932.637		722.675		1195.95		299.968		803.423
2355.41		822.027		397.832		1605.78		653.935
1790.89		612.532		1923.92		728.025		348.922
494.04		757.039		2012.08		517.93		877.443
2337.23		1413.64		1663.59		1543.19		999.344
2557.83		679.74		1486.93		726.998		1047.37
880.127		1480.08		941.544		1661.09		796.156
628.677		357.726		1429.2		331.159		571.432
2456.79		1600.13		1891.33		864.834		813.738
1131.12		528.561		1651.79		896.911		784.237
2455.72		2642.79		605.903		688.824		700.57
1513.44		1621.89		778.703		842.94		808.435
2495.58		2210.85		881.935		736.738		770.974
1586.41		884.399		1225.26		757.205		492.906
2310.92		350.274		1669.48		1658.9		731.983
1557.76		2566.94		2380.45		344.946		734.138
392.427		842.11		684.452		893.46		446.204
429.004		1527.36		1499.67		913.867		698.864
358.892		1538.79		712.138		865.337		731.565
1590.51		1685.47		1539.33		280.122		843.05
1509.01		1449.47		2218.7		1503.72		1667.66
1610.85		1583.74		1683.34		1499.57		343.731
1447.19		1606.67		1559.31		825.578		807.153
2231.18		1595.31		807.58		931.739		795.21
1452.53		1629.84		1506.18		1605.88		889.203
687.713		2308.44		2342.17		895.972		854.878
1299.33		398.37		2385.38		746.907		923.754
831.131		877.339		1780.93		745.777		513.655
1431.26		1488.48		1497.78		855.421		596.731
1463.64		1521.86		865.954		660.318		1245.18
2391.96		1610.91		878.778		707.289		1361.42
418.618		828.693		1514.86		851.013		909.411
1876.42		881.4		544.309		698.655		457.737
421.669		1573.94		1714.24		2302.45		938.837
2406		1437.07		1400.78		848.204		1008.32
817.59		1159.52		906.199		872.624		886.348
844.257		1658.81		413.722		1674.43		871.191
1535.24		1453.49		739.692		716.316		1574.71
2536.72		354.891		686.393		760.361		295.106
891.123		1603.7		1520.86		729.287		885.845
282.641		655.555		1559.94		929.857		858.357
1770.55		1770.63		1556.05		910.988		898.832
444.486		1016.9		946.96		803.088		856.102
276.02		567.466		2325.11		1622.84		728.531
2459.66		2438.69		2483.92		826.93		632.105
720.068		1392.2		746.403		1732.44		867.716
294.754		2707.52		1011.82		848.462		852.722
2356.02		466		1505.69		742.647		936.55
1490.95		1625.79		1551.04		668.589		865.851
1525.94		421.854		1549.62		689.013		676.013
2372.65		2387.73		757.883		699.93		703.62
1511.85		727.736		1528.98		744.183		1582.39
967.462		1597.18		2273.71		890.338		828.245
321.435		1323.6		1015.78		1612.85		327.831
1552.93		684.964		723.065		262.796		1617.32
2535.04		1619.16		2283.98		1630.09		547.78
1518.88		1771.35		676.864		353.151		735.858
2411.22		687.801		642.538		901.332		750.147
1582.83		701.435		1518.85		262.516		740.058
1508.04		2376.05		836.116		845.387		859.125
351.252		1512.33		259.598		869.972		1623.92
2145.73		1586.16		709.74		1586.76		864.517
1521.4		628.567		909.262		3261.6		1594.69
330.073		262.92		1493.56		851.604		750.012
2763.06		720.335		1724.39		634.194		649.1
767.389		1597.58		563.801		1594.28		515.25
746.032		248.346		2510.63		1365.13		388.191
2249.62		1640.83		1584.83		646.951		1542.64
1538.81		777.753		919.182		737.655		720.45
1855.94		692.251		508.63		835.856		775.334
2308.76		1665.74		674.496		804.524		880.974
1527.26		1603.14		1545.25		814.968		1501.79
290.51		1547.38		1133.09		1580.93		669.455
305.496		742.003		680.018		292.882		921.973
728.437		787.498		2371.47		471.888		2230.7
1144.4		1976.78		730.451		804.71		857.649
559.605		754.983		2321.22		892.607		849.32
236.563		1634.33		1531.8		834.613		1475.12
1594.91		900.359		907.264		765.042		1521.88
2293.08		837.805		657.59		2482.83		323.388
838.343		1147.59		497.839		906.8		824.289
665.235		1835.56		668.21		532.885		450.31
744.736		1521.09		774.905		1561.38		897.955
708.941		1484.83		565.259		1582.37		746.893
519.736		2407.24		1004.35		691.604		921.62
1592.61		914.745		877.135		1419.99		723.099
330.373		830.674		445.151		430.307		859.105
1037.13		936.583		2353.11		1660.41		739.72
1517.54		545.276		1575.39		1654.94		753.317
661.238		2297.43		1572.82		1539.37		933.237
824.452		773.568		400.909		1990.76		699.227
2411.77		728.555		1592.44		709.104		1246.92
2487.54		2303.12		742.158		697.119		900.277
707.243		695.633		1671.34		1534.04		1558.63
824.513		674.512		671.208		879.909		1530.35
542.559		841.022		1589.86		759.24		772.176
1659.65		912.083		896.431		417.976		562.312
2258.96		2327.9		726.578		887.936		777.635
1516		1472.65		719.391		604.19		896.203
511.912		2246.29		1405.29		740.713		1644.06
688.926		1573.21		804.077		716.026		519.523
1045.09		1580.64		1555.94		840.764		727.976
1726.57		947.042		691.958		1594.29		1630.38
709.789		2160.39		1676.37		885.102		889.778
320.363		2392.16		1577.68		751.381		1023.35
1444.51		1734.49		1694.1		773.892		343.268
1486.32		648.753		1622.33		838.487		910.188
1500.39		1487.56		1654.02		739.513		807.526
1481.78		728.571		333.685		704.146		766.588
2180.01		2274.92		838.178		2518.37		786.827
347.393		435.18		1501.57		1925.99		890.683
1795.65		1521.49		1560.33		721.549		877.698
776.239		324.822		1387.57		778.033		309.791
684.608		819.418		1588.3		837.243		919.973
1581.8		2595.4		1490.44		911.761		627.29
2307.58		693.35		2016.97		802.262		2622.3
1254.31		754.61		2378.29		1544.87		722.295
397.088		776.389		929.272		1082.49		888.608
528.99		2397.67		544.724		824.792		281.755
350.553		1513.7		1627.92		1438.55		997.892
1575.34		726.798		1483.68		720.152		838.519
2218.86		307.965		1543.14		679.508		799.201
1510.12		1507.72		1610.48		846.102		914.928
1518.41		2615.84		1446.59		1869.99		969.472
416.661		2227.89		687.015		566.925		901.219
1922.93		1953.16		1539.62		1576.91		797.615
1750.27		1070.54		1673.11		902.45		726.649
1091.8		1593.46		1490.44		804.336		352.584
1318.97		1582.44		1533.2		1683.63		814.258
714.439		1735.68		1678.66		900.413		793.183
1213.9		652.721		480.04		1604.58		746.505
1619.12		852.81		2366.38		842.471		863.618
2396.96		441.133		937.723		882.878		796.628
2499.64		1598.28		2385.34		906.715		888.763
220.439		781.06		1625.81		676.887		909.237
1148.03		557.266		2421.32		668.42		933.909
2438.85		2557.91		607.225		720.572		748.124
1753.01		1720.82		748.72		725.379		983.862
661.562		712.371		1492.52		488.538		790.947
806.197		2376.78		838.719		886.816		860.045
2288.05		828.716		1042.81		541.963		356.682
380.633		1597.66		971.554		424.915		758.188
1776.84		1574.37		865.074		973.594		763.046
2385.89		1050.41		516.091		714.689		896.201
2046.42		531.086		680.277		826.446		1620.03
404.918		787.932		2344.07		2658.87		834.993
657.981		705.643		1548.06		893.47		1615.05
552.775		1566.44		1520.08		738.226		816.042
454.179		538.333		718.258		882.611		872.804
647.266		2148.48		1501		756.534		437.639
1488.07		2475.18		2340.35		862.028		900.286
1573.85		723.678		1586.96		1607.14		740.426
691.423		1796.55		1134.62		903.745		738.967
1525.22		1439.33		1037.29		1649.85		707.529
2571.93		1079.94		607.73		741.51		932.901
683.976		2274.16		2411.12		290.174		478.603
2319.04		1599.51		1717.1		854.984		890.554
2344.71		1523.6		664.774		647.959		372.048
702.315		2430.12		845.973		2505.62		729.655
1889.74		741.808		1295.2		728.256		1132.05
2305.9		299.519		903.491		364.984		908.086
939.494		542.243		1544.01		739.694		1622.43
1731.64		293.918		1487.18		2664.96		927.969
1699.51		1276.05		1557.83		1925.53		754.99
2525.23		1774.54		1030.88		866.789		862.969
1081.77		603.585		689.523		935.091		339.97
1688.55		1594.59		1507.22		747.679		761.466
466.057		1503.15		2615.81		729.323		1863.97
1543.22		824.438		2635.2		752.318		319.519
1688.39		730.269		1566.92		1471.9		821.136
1049.27		685.388		2372.62		813.048		735.383
1473.85		2258.24		2498.97		1501.68		950.135
1425.68		2213.14		2494.32		1521.42		791.357
698.852		836.781		1611.49		410.157		728.508
291.859		445.036		984.9		734.115		858.76
720.515		2556.24		1462.96		679.199		765.627
1710.74		685.558		1909.24		762.103		765.816
2655.47		344.965		990.325		1661.34		574.357
1547.13		1548.75		428.687		1703.14		1555.5
2278.01		3088.13		1577.56		828.252		696.013
2349.92		1528.51		1535.1		1707.08		719.481
1574.18		1650.18		948.694		679.463		865.906
3081.16		1467.19		712.227		720.693		1529.94
901.238		800.562		823.594		1600.58		905.515
903.237		769.849		510.684		792.475		923.614
695.578		1490.82		1550.69		589.345		860.697
1517.26		878.78		998.113		870.146		889.298
1491.03		1712.76		762.963		863.834		853.02
1518.31		1830.82		714.974		1612.51		882.79
1564.39		2370.48		747.437		750.052		903.091
1599.19		2493.76		747.139		430.083		726.044
2472.1		1572.35		1794.89		884.5		816.215
1594.93		686.954		866.817		728.305		723.431
2538.73		992.698		745.097		785.567		789.679
2255.74		1773.32		2421.84		1968.93		725.893
1698.37		456.958		1482.14		802.109		760.177
1462.12		500.084		1824.27		686.414		737.333
1127.16		700.717		1839.26		810.643		808.419
683.347		690.836		554.813		718.39		2504.36
547.774		648.834		1040.36		690.899		750.869
2719.14		265.343		810.965		794.926		1054.43
1538.94		1887.99		2643.93		945.068		745.681
1428.18		1373.3		1655.65		860.878		771.427
701.784		411.958		1534.99		887.476		757.442
681.33		789.111		698.446		867.749		642.707
693.127		1095.61		843.156		2504.68		809.8
2561.12		909.569		1524.94		1063.71		474.429
2873.97		1042.57		1210.9		2433.86		704.792
2361.3		2761.53		743.128		757.874		337.359
2993.92		727.201		2161.85		613.136		1586.61
2902.05		1744.91		862.97		733.399		386.348
363.43		577.669		612.88		716.133		769.379
1514.21		2320.84		455.312		2553.23		834.759
2437.33		1590.12		817.029		686.214		1404.09
2705.8		2096.53		2528.26		794.85		774.856
529.164		2478.74		947.614		1560.3		911.765
434.355		357.775		1428.26		1712.45		752.842
722.655		2645.58		881.492		721.547		1673.15
2548.42		2205.01		1174.69		761.026		921.749
1466.03		1552.65		1020.2		753.775		848.178
1616.95		2775.86		1752.47		1657.42		1543.66
448.168		1466.38		700.802		745.303		736.183
1597.92		2117.64		1061.02		727.943		382.233
508.9		2298.72		1573.19		855.223		1619.72
474.516		430.58		1590		211.086		1568.91
454.639		1748.24		2342.16		688.79		800.951
1991.95		1557.38		1532.77		687.342		727.146
2526.85		776.603		1030.44		671.657		737.714
691.949		2108.73		688.639		2022.88		1024.03
570.163		1066.69		893.705		733.642		734.261
1651.86		1487.51		532.557		2539.24		761.713
1503.9		437.475		1564.02		1618.02		899.714
1519.76		1496.17		1587.03		930.494		837.442
2862.92		647.591		771.309		648.564		1614.34
1837.04		1522.42		511.506		855.037		710.529
1546.35		548.973		880.271		389.92		895.035
500.513		2428.39		2447.08		873.745		649.336
2450.9		656.067		2467.99		901.209		861.005
2434.3		348.727		914.733		1020.85		917.885
2458.43		1586.72		1466.8		788.437		839.58
489.561		361.376		924.086		691.706		748.617
1501.9		1505		2421.11		1021.48		913.461
1542.27		1481.13		1549.92		1150.3		899.556
531.254		1569.98		1535.87		802.807		400.788
1473.92		440.861		1794.06		637.05		767.871
2283.13		2285.24		1547.78		954.022		694.327
719.746		1537.27		1549.22		739.331		878.56
513.876		382.063		712.723		682.3		732.651
1458.27		1437.37		2514.75		1586.95		1690.62
728.527		1431.3		971.506		900.073		857.547
1796.17		2417.28		1472.22		886.474		1660.25
275.72		249.034		1090.9		943.353		865.036
699.854		636.338		1205.45		1097.01		1619.25
1559.52		1727.97		351.329		842.261		762.894
1942.16		1425.14		1549.98		735.233		732.921
2318.21		1611.96		418.28		790.308		706.364
1556.28		2389.81		655.113		876.912		837.324
2146.65		2128.95		2322.2		842.105		559.338
2646.73		874.353		716.22		904.469		1202.77
317.542		1470.22		803.45		968.481		744.745
1419.39		384.65		588.139		889.668		928.886
2675.55		375.034		1528.33		831.035		234.709
1535.45		1557.17		681.02		672.971		713.739
849.769		2288.84		1125.77		838.486		752.089
631.464		1528.95		774.855		772.8		767.592
1594.33		2482.18		979.317		797.153		914.425
3177.7		1525.18		945.546		819.638		900.761
1606.99		2395.6		2464.85		759.084		743.516
1360.73		922.732		2324.47		1618.67		713.228
2270.51		825.992		1613.58		1251.82		738.01
1460		2300.8		2641.47		862.658		866.66
1781.96		1652.59		1649.36		1882.57		1558.45
690.722		2423.78		2010.13		863.057		884.627
2227.82		521.793		2016.39		796.552		492.619
689.886		1440.61		1547.92		700.945		898.992
745.063		1608.12		1481.56		801.472		746.309
2318.12		2462.41		1564.97		776.55		910.812
850.009		1321.01		1187.16		763.864		781.013
1558.85		290.871		1109.15		736.928		371.835
2482.76		709.067		736.997		822.227		558.849
1498.82		692.194		1191.38		2329.61		777.777
1388.82		318.897		345.059		1266.57		880.219
2116.36		739.115		795.244		1438.7		720.303
2431.64		1469.97		1609.66		1687.72		722.172
2575.88		1759.2		883.955		1520.23		2234.24
714.721		1522.34		1329.58		803.751		304.009
2293.49		921.879		933.001		559.324		1616.17
1938.73		2486.79		684.081		801.534		795.861
1422.73		1458.86		2457.47		269.012		728.793
2511.28		734.117		1482.77		1915.05		893.098
821.951		740.242		704.066		1078.14		857.231
510.002		2508.66		1518.83		854.886		1602.53
1032.97		737.055		2444.7		923.039		810.724
1491.63		1484.11		348.477		823.149		987.09
712.011		2185.39		1003.49		637.978		859.721
1010.91		817.724		1506.29		887.315		756.615
2621.85		517.774		338.775		999.368		681.38
1693.38		594.457		479.084		1684.21		754.513
1476.52		683.428		851.179		909.192		903.702
754.967		2701.16		782.225		852.183		884.153
731.666		2400.2		749.712		386.762		738.17
2517.49		882.077		2319.65		758.4		857.889
2240.95		728.174		1053.41		914.698		907.238
2363.69		2427.18		682.289		3271.17		743.189
1531.9		2287.64		1675.84		1979.37		323.606
780.435		483.415		1533.69		1650.84		773.271
626.793		746.863		1489.23		756.68		544.726
526.519		2421.18		333.218		701.757		915.082
2430.97		380.651		752.562		1575.02		908.625
1720.63		1159.66		759.647		2415.43		1601.32
789.386		701.7		884.673		1392.06		908.615
502.214		722.528		279.242		694.184		584.673
581.148		915.138		1796.1		899.351		839.345
1118.42		2295.09		1781.04		879.429		1626.94
702.958		2345.64		855.778		810.289		610.329
1090.62		816.48		674.661		1467.59		851.766
1436.38		1833.61		2043.96		1828.82		541.097
1215		1560.57		691.632		851.562		793.006
1596.91		552.985		468.613		702.449		725.914
1750.13		943.578		851.81		692.47		762.072
1033.61		736.275		1568.59		717.968		1574.43
1421.79		2383.75		683.462		485.801		844.098
1815.14		1650.1		1549.4		904.466		849.35
1494.1		1527.83		1523.78		854.259		905.552
1130.41		1471.39		1697.3		768.323		918.083
1764.84		504.573		1036.46		368.362		300.591
1566.8		1497.71		1486.63		1687.39		1796.13
710.935		2141.49		858.134		1629.84		1755.86
1656.36		1600.76		1588.11		780.08		847.275
701.402		2194.01		1572.13		444.237		836.247
1094.14		624.928		738.847		1620.38		465.83
2320.95		794.899		986.785		888.252		713.039
730.737		707.836		1410		851.556		848.161
655.099		2267.23		740.746		918.912		1525.87
2390.11		271.844		1067.02		1130.09		857.665
659.31		1465.96		679.179		546.968		701.972
2388.35		757.056		886.888		1399.53		412.363
524.833		1457.71		1548.02		852.595		881.183
687.465		753.495		679.94		887.931		800.345
2301.99		709.668		682.698		371.151		725.671
1537.18		2314.93		1590.34		835.418		1632.59
1367.93		710.247		616.642		1003.72		714.796
908.682		901.139		538.154		704.398		881.447
889.152		549.522		803.051		873.622		1594.76
2189.4		718.183		1440.09		1538.71		1008.03
2520.86		1561.89		845.363		417.055		842.966
701.835		1835.36		2017.73		343.701		860.92
508.85		771.485		784.914		708.652		756.174
1603.77		710.183		1510.84		495.944		562.498
1024.16		1680.43		780.082		1623.46		474.264
2881.74		2353.85		707.163		735.523		842.138
1594.31		2088.77		588.45		892.224		1058.56
1551.55		819.921		2364.17		879.318		653.344
399.161		815.028		1671.19		862.321		870.646
1511.14		1627.44		1724.84		680.145		742.741
510.077		860.021		1413.37		258.867		811.406
614.2		840.017		1574.33		252.509		305.996
471.436		862.812		1607.25		1547.37		704.948
2474.66		2114.04		1022.7		720.92		1900.22
1837.02		508.948		1873.47		785.323		1126.9
1898.42		355.632		607.202		638.854		788.565
298.884		762.599		1572.01		723.034		880.319
1507.41		1525.36		1808.19		707.086		763.361
869.876		601.349		729.315		920.607		1004.65
1740.6		1585.47		1619.65		736.32		775.144
2401.06		888.441		890.202		736.414		704.255
1507.26		543.866		1448.13		1517.87		1576.75
264.202		798.339		1468.27		743.172		743.978
2292.92		1502.43		1597.5		1552.7		341.68
1590.17		865.657		1837.58		1088.06		702.063
2162.95		1528.59		1693.51		566.704		863.537
665.171		943.265		838.61		754.423		818.721
1514.95		1522.99		1586.4		1531.17		744.285
671.898		1476.95		1659.73		1798.32		854.305
427.32		764.583		737.651		287.836		1629.83
801.589		712.273		834.543		1882.09		731.871
1359.76		1501.69		842.305		732.674		1783.29
327.257		2503.01		698.946		1551.73		935.001
1449.55		1619.7		1548.83		851.582		895.55
739.273		1499.95		1482.09		1637.08		754.38
2516		1492.11		1755.3		726.369		726.417
620.476		2375.96		2423.8		734.965		736.978
393.948		1804.68		1573.78		1536.89		617.283
1154.07		516.024		1188.7		1705.56		806.043
913.745		295.133		932.133		898.624		958.643
1609.76		1543.42		942.198		744.384		745.78
2430.93		1543.29		653.007		212.065		952.618
1435.73		1432.56		870.255		1557.8		866.155
456.951		1395.47		1585.32		694.946		1629.05
468.75		883.188		802.907		688.625		814.045
2579.77		707.845		1547.76		581.994		880.003
1556.38		1514.31		1966.48		302.605		874.206
1167.53		855.546		698.695		850.695		410.213
749.953		1575.51		2484.62		706.174		361.024
797.363		2388.06		1664.74		602.941		732.173
712.329		847.176		939.973		578.194		853.568
1436.52		2365.88		2448.34		663.042		695.515
2383.71		2574.76		887.187		1650.53		2476.87
644.405		724.253		1652.13		251.874		852.964
821.309		2781.27		486.242		910.4		898.885
1003.19		653.164		501.836		1602.13		766.329
622.84		831.75		1587.7		1591.51		764.785
569.555		731.763		931.217		2713.67		777.614
1528.41		651.446		1507.72		2547.3		864.962
2395.5		1059.76		860.869		691.571		1954.83
933.927		777.177		683.812		446.53		1724.1
714.643		859.696		1120.2		268.319		787.024
1596.32		453.86		1652.16		1572.83		895.371
1545.03		1507.21		1929.82		691.001		903.298
1560.84		573.904		871.761		792.896		1563.01
1581.16		462.685		1538.19		1573.97		912.476
2560.62		316.009		1019.77		1601.95		722.649
1599.4		2219.55		725.092		2557.39		709.208
1522.72		2272.69		2459.58		883.752		856.97
1541.34		2606.13		1570.84		1570.51		914.836
2392.21		1547.29		1573.54		677.002		855.581
1455.65		931.934		1400.56		1355.62		889.321
2581.9		2276.79		1036.25		895.928		795.273
339.886		2477.92		676.172		1584.97		861.197
743.188		1136.4		2011.37		1516.15		1485.67
1740.61		306.077		1713.21		849.544		790.209
872.669		2517.4		793.939		810.308		783.252
360.62		1056.38		612.79		1627.33		345.154
932.717		1787.3		742.304		755.404		743.05
296.161		740.192		1033.62		641.206		863.519
2328.53		697.876		876.442		1639.05		279.583
2323.95		256.433		1646.87		789.293		846.507
2398.74		893.467		416.999		501.483		1572.43
314.214		1012.38		856.777		2393.76		731.538
1576.18		550.508		1567.05		946.836		912.39
921.07		1493.13		1601.97		621.087		1679.52
1647.38		465.494		813.21		837.125		682.926
1910.91		758.645		682.138		819.696		896.511
706.702		1571.42		2515.14		854.89		1650.87
2213.92		1160.31		837.504		1649.44		738.889
824.303		305.774		682.049		1040.28		719.269
1524.56		1464.47		693.753		2491.12		886.102
1520.41		766.711		1048		1644.23		493.383
2561.74		1504.89		1785.61		1583.99		746.209
2575.66		697.309		688.719		818.962		707.217
563.217		2148.11		390.845		1611.86		907.499
711.035		2157.52		1672.84		1224.98		758.493
1608.54		2387.31		1499.45		1590.11		743.147
608.263		654.47		402.624		1643.08		939.486
689.611		1532.98		1982.51		742.393		718.378
641.23		1421.25		2254.12		1604.14		746.664
1578.47		743.94		2385.32		692.258		838.469
347.583		702.548		386.33		1580.78		288.905
1759.02		1588.78		797.687		1686.71		1115.64
396.705		1613.66		1717.31		715.494		353.286
929.197		2449.23		969.091		1590.53		358.119
266.507		270.804		2363.78		1586.19		715.643
2273.04		682.245		1535.92		763.923		414.788
1157.13		865.621		721.789		738.872		1616.64
804.816		953.951		1573.89		838.6		711.455
2611.01		1566.87		860.442		2524.91		1326.61
2639.17		1564.55		2354.36		872.386		693.435
485.789		1573.55		919.147		775.013		884.232
345.002		1401.74		1493.34		866.25		741.385
2298.41		791.611		2612.32		770.165		719.68
850.419		1069.06		1592.35		631.925		732.259
1693.24		1146.05		720.035		773.756		930.762
1174.59		571.121		835.221		311.067		728.395
2255.49		1617.82		476.771		842.248		771.02
1735.41		768.417		1021.23		1469.47		1625.57
2527.02		1633.36		1474.59		1615.49		895.244
542.986		907.894		2346.9		685.7		983.277
341.624		696.254		2297.26		757.719		862.311
2335.57		1639.05		1671.71		739.858		1402.58
2445.45		1607.76		921.27		709.895		1657.35
817.947		727.419		831.876		891.035		347.441
843.557		682.972		2406.46		792.121		629.248
2306.33		1855.35		713.212		846.402		747.65
2358.93		2349.18		1580.6		853.316		712.36
350.823		854.286		2437.03		863.566		850.034
595.427		744.915		733.337		842.01		783.315
1521.35		635.04		1473.6		877.525		912.834
729.704		457.059		1445.65		756.955		890.202
1667.76		722.977		1526.08		884.043		280.491
531.62		924.708		766.575		867.488		923.05
2278.02		940.215		1879.29		1620.94		1515.97
383.222		1579.3		1774.41		744.5		753.014
1531.11		779.794		1453.36		883.277		1673.87
1482.88		317.078		1597.99		475.924		547.509
650.12		1545.13		734.428		1820.82		698.123
1857.3		1107.02		1091.75		277.072		894.623
2273.31		1808.63		643.363		927.08		767.248
698.381		2296.75		1599.1		865.752		758.361
1582.98		2779.6		852.815		1655.99		878.085
1571.9		676.66		1496.09		191.971		1862.72
2237.04		1136.97		2476.63		738.051		212.697
2490.6		1040.52		1554.52		2363.88		703.047
1501.77		2400.71		2991.83		879.578		317.586
722.365		966.189		2415.05		1526.91		1632.23
1097.11		839.609		1590.68		1060.71		932.691
1463.56		1821.89		1668.38		846.254		833.736
2387.67		688.578		694.574		692.205		710.389
2461.1		2371.33		1521.67		1547.57		744.049
697.368		2511.85		1766.72		794.001		1907.74
2358.55		1950.9		2301.96		925		729.023
1615.14		1540.66		1813.32		1510.25		703.186
1490.19		195.507		1014.96		1566.47		952.577
1205.35		1468.89		718.946		2342.11		733.535
2559.9		1188.55		2255.2		728.605		921.69
1821.7		473.27		1697.38		721		898.687
2362.9		269.765		739.751		707.444		320.041
664.373		653.778		1456.19		932.727		2179.96
1446.93		2295.11		906.954		743.631		764.56
1445.29		2278.37		1493.2		1353.1		339.09
1967.32		1124.34		678.155		674.007		779.762
650.402		1630.65		1520.35		890.447		682.742
2490.68		959.062		491.884		897.413		888.166
2232.97		1771.55		1659.6		781.167		1600.69
1464.69		1736.79		801.954		543.973		1562.63
1441.47		1010.41		858.38		1627.51		879.109
995.659		800.825		677.351		858.473		828.782
1461.86		1528.03		819.728		865.129		879.274
2290.61		368.276		2438.16		821.276		844.698
1718.97		1726.7		662.361		1633.41		327.2
757.457		951.087		1650.59		425.244		737.307
2820.57		747.6		2444.15		768.226		768.04
3106.78		1695.97		1220.49		1617.2		717.087
2399.15		1524.42		701.926		1598.01		1166.84
377.008		835.22		2527.77		1532.75		756.586
843.756		1625.29		1335.27		869.592		760.663
1799.35		2265.32		1118.38		1577.65		759.829
2537.26		1702.13		285.732		1792.68		821.886
1682.18		1906.8		1549.82		700.448		915.474
2304.31		717.931		988.109		878.925		765.282
2458.82		848.166		2316.57		810.622		903.432
1470.33		631.268		710.39		283.294		852.915
245.188		666.445		2211.98		301.257		550.446
687.882		2361.32		2274.27		381.993		931.036
1423.88		355.116		1028.17		783.182		894.986
661.005		238.369		839.385		874.937		731.405
975.812		2360.37		1766.94		569.366		944.965
783.873		831.274		1510.65		920.475		709.327
1518.45		714.299		2475.27		861.524		560.251
1461.57		749.683		1593.01		699.203		499.528
666.73		1578.67		843.902		730.62		972.812
344.815		894.291		704.988		809.696		864.438
869.422		2525.48		1600.18		826.658		846.948
404.405		1457.76		1562.2		880.466		1657.87
680.643		483.811		714.925		648.761		710.398
1576.26		2250.46		865.408		805.862		1567.78
2372.49		523.201		1835.21		812.156		674.978
560.36		1706.53		1426.68		831.151		879.934
466.008		1750.35		1490.62		1600.94		188.377
407.994		1096.15		1575.58		755.082		782.754
1473.79		1209.05		736.735		2352.46		967.599
460.438		2225.78		713.008		2485.32		464.813
1600.4		871.313		1535.8		806.978		790.743
2378.8		1512.6		724.737		714.038		685.671
747.198		1507.95		1140.99		860.174		276.184
1687.89		1483.22		642.097		894.504		870.795
1500.2		2342.35		672.905		1592.56		738.746
607.144		655.031		1526.31		878.295		860.352
1541.61		669.913		3232.66		905.575		1485.61
851.516		1488.79		1742.84		826.89		739.868
1510.5		309.843		1027.19		890.996		1892.5
588.547		353.343		1627.67		938.837		1791.39
1562.55		2367.78		853.235		302.396		1570.04
1518.61		2645.38		731.39		791.769		837.386
747.39		2364.22		1629.75		1039.68		1627.45
2392.64		1587.46		1595.87		790.271		532.908
2226.92		2019.81		706.457		746.665		888.923
1717.14		2464.77		1587.66		1362.63		823.195
283.512		1425.99		1107.06		880.05		830.167
301.787		1414.9		1577.39		326.754		716.892
1642.74		2404.53		848.631		661.921		492.116
224.045		981.763		2413.98		881.086		916.761
741.401		2529.98		323.139		809.604		795.974
858.376		1167.46		878.056		755.155		740.006
992.245		1501.05		979.431		782.022		725.79
2992.89		2474.05		773.847		736.605		1070.33
1501.36		2520.38		786.577		1598.51		333.101
1523.09		667.175		1549.97		970.987		1001.84
349.723		302.779		1322.03		835.402		784.921
1418.11		334.239		1600.88		1548.92		877.749
628.379		1058.4		1448.98		696.573		806.152
605.081		1516.25		887.505		1584.91		745.51
2259.81		581.721		935.401		680.537		681.327
715.966		2416.85		1505.04		1637.96		1689.53
2327.95		2432.89		1635.81		1304.23		836.543
1595.33		769.706		1526.38		719.853		766.577
2417.93		1532.68		1596.73		2469.18		534.065
1917.24		576.782		1552.53		805.299		743.28
321.57		736.366		1444.95		1139.17		999.434
1478.59		778.33		2078.34		729.272		696.984
2084.32		367.077		2126.53		751.198		931.76
3122.54		724.218		1505.67		978.978		356.084
414.07		256.027		694.593		1550.11		715.705
350.924		438.04		2406.17		1059.78		727.519
337.837		2367.42		778.252		2402.78		817.319
2564.31		208.039		965.031		658.172		929.214
2778.55		732.78		471.389		843.635		766.944
264.821		751.818		1510.65		685.796		761.44
1507.55		2424.01		896.487		2324.8		728.825
765.224		421.66		926.402		1505.7		524.822
2326.38		1586.94		1642.93		2066.02		705.96
466.628		2563.44		1808.52		704.204		552.521
715.079		1485.04		385.922		786.741		695.094
301.574		775.196		2488.21		832.199		914.668
397.841		420.911		3293		675.754		907.878
616.119		1611.85		1071.31		906.007		724.527
1530.81		1217.06		1482.67		786.269		708.492
478.531		2489.01		744.536		1867.26		722.516
1098.91		627.788		1510.18		342.239		1012.21
1695.04		2463.22		1189.05		771.453		939.86
1616.45		1583.64		1497.1		702.368		858.668
1583.89		1681.8		745.91		525.863		771.481
1529.85		1445.92		1621.01		346.243		781.747
764.474		716.314		1040.35		750.447		888.887
2344.78		667.434		250.114		806.163		291.262
2388.3		1345.73		310.132		777.248		638.127
1743.79		1772.03		2439.93		1630.73		1500.6
1744.58		749.505		2347.95		340.419		845.05
1473.35		253.74		1561.53		924.279		1561.83
1566.11		881.147		865.93		318.945		929.749
2391.11		1463.38		857.87		1547.85		419.104
786.01		2375.84		621.285		1647.4		882.23
823.644		2255.16		790.377		879.059		743.236
1093.47		1722.26		1496.9		1085.28		734.722
285.527		2403.05		1532.82		1632.51		915.087
1466.7		650.808		1581.75		648.394		917.011
2492.85		550.964		2245.3		971.363		1472.71
917.747		1450.28		713.109		808.121		1170.48
745.005		759.67		2396.7		643.414		893.466
2335.45		641.802		2397.85		470.763		881.692
1600.55		1497.12		744.71		887.915		740.056
1126.65		2565.49		1105.29		1516.33		997.491
2005.85		2394.34		713.077		525.475		1003.21
752.02		1363.47		2294.55		630.331		832.06
742.129		788.344		686.131		340.789		1033.05
1372.58		1111.7		838.03		696.719		914.796
2354.3		2466.04		940.755		770.506		951.406
342.155		690.217		679.89		576.031		721.597
2335.65		694.817		2371.47		566.137		660.691
1114.74		1115.06		711.643		637.865		1014.71
1420.02		2509.11		714.416		824.992		717.243
348.905		444.788		789.93		886.474		832.004
1435.38		1559.46		1578.75		847.342		787.021
1510.13		1515.43		1409.67		1579.41		360.536
2496.53		927.149		1554.81		724.018		660.862
417.445		648.475		1564.8		771.125		743.114
488.131		2407		1568.18		678.326		1244.89
1536.08		680.606		622.767		2156.82		762.206
899.095		2666.01		878.804		960.495		905.393
2478.55		1933.74		653.114		1592.61		740.899
1097.75		1660.21		2288.46		1620.65		697.921
424.379		803.963		242.857		1616.49		753.818
1551.42		1638.3		1500.68		709.8		1536.14
966.719		1486.13		1666.58		1507.53		738.596
1601.75		2532.25		454.604		815.287		894.359
681.104		1536.17		823.752		2502.07		763.217
2235.47		1402.33		1524.39		1575.41		914.843
560.818		881.403		1696.14		915.754		772.526
2444.17		1673.27		1509.4		808.247		553.362
418.097		634.3		2420.3		803.862		674.471
2524.17		678.162		616.172		503.372		2517.64
426.286		684.813		267.248		869.138		723.544
825.506		1537.03		703.653		689.294		830.184
2296.54		934.825		1712.03		813.895		699.62
2698.26		716.404		630.796		2517.48		288.56
1427.41		1728.98		944.71		825.489		769.714
2257.09		953.638		1504.8		537.963		899.206
1486.89		983.218		917.773		920.071		676.293
923.056		476.602		708.443		746.194		1131.72
1533.58		1543.51		1721.51		404.682		955.149
1218.71		414.304		989.447		708.162		1665.09
2265.04		201.63		1084.13		864.545		750.484
1014.4		1459.07		845.509		601.989		669.459
1484.64		2190.34		1598.82		685.371		660.495
2299		2537.84		1746.42		489.008		862.341
1560.44		756.947		762.741		429.069		1568.56
603.646		863.445		685.668		658.273		870.501
675.744		735.317		2371.79		861.204		857.177
360.986		2384.1		919.576		868.083		1591.41
1665.99		645.099		1069.53		1573.81		841.01
552.268		1581.71		948.133		2379.67		882.371
1377.23		2535.01		727.539		784.249		925.412
2445.43		292.743		1357.48		672.781		653.04
1551.59		2472.86		1675.72		925.042		937.441
1509.87		582.101		390.01		904.226		237.481
940.69		376.625		1517.19		801.646		716.649
655.267		1536.82		879.5		1589.36		689.335
1556.1		908.101		697.831		717.761		917.308
2051.68		2398.03		878.795		820.015		425.008
2387.34		969.116		1664.71		809.58		625.222
1881.29		384.415		698.375		1602.8		843.042
645.592		735.219		1563.96		752.943		709.589
1550.71		2379.7		818.163		903.374		642.261
2069.64		1571.11		854.049		810.191		719.126
1050.37		2304.76		2352.96		1585.41		643.86
1844.44		900.375		1485.7		699.458		859.685
1505.12		1592.2		469.556		1818.16		921.281
570.544		2195.56		855.471		816.066		773.602
1797.69		1038.59		3041.64		829.379		752.575
1492.15		718.159		1520.21		717.965		332.988
242.558		1575.59		2958.14		933.896		731.762
2346.26		2677.08		791.712		1673.9		893.97
985.629		2380.65		2487.38		1518.75		814.039
953.641		1522.08		1574.73		909.175		942.727
1582.02		775.328		2373.19		710.373		882.852
762.98		2357.55		648.146		833.082		858.232
1518.93		1743.91		1136.06		889.101		487.792
674.388		296.357		1285.62		703.465		869.54
1936.68		2330.39		1430.73		869.277		1540.57
327.434		902.55		1348.54		974.811		1620.54
1151.16		2328.13		1539.05		932.841		763.104
1571.63		2215.24		1527.86		852.36		892.602
523.931		2404.28		1748.95		1818.74		1671.35
1489.44		2481.64		1459.46		700.219		824.772
2334.48		2638.24		1581.17		1630.83		884.927
1598.91		762.862		1505.19		1573.24		753.726
1440.87		1690.21		898.683		728.83		876.728
808.931		2404.57		608.126		1541.38		728.104
2124.73		2376.8		2383.34		529.831		773.253
1565.6		2489.75		698.063		739.101		921.436
2828.84		1594.09		881.539		1172.65		1629.52
2224.25		2529.96		1423.98		776.912		767.61
718.542		639.054		1762.38		1370.04		856.775
1532.63		662.4		1561.61		867.05		759.977
805.958		1692.97		693.943		1240.63		720.019
1542.71		1135.68		1565.06		836.629		882.691
720.821		713.895		1516.52		1598.43		305.289
532.464		1690.19		1557.01		689.711		751.882
683.597		1553.99		1456.16		836.356		773.173
2401.08		701.901		1059.87		781.424		1585.42
1734.71		1476.68		965.475		773.095		670.389
2303.55		699		910.69		1554.81		859.193
1606.47		1115.23		1078.33		860.776		352.288
1081.43		1695.64		735.922		716.444		443.984
274.895		2311.68		1902.06		732.41		913.701
2612.98		2320.73		1790.48		769.128		808.606
1451.62		1611.01		1810.01		679.912		790.916
1653.78		1664.21		723.807		504.822		762.837
363.863		310.051		719.203		1465.33		1617.05
2375.91		697.469		478.993		1724.16		831.634
1623.47		1525.37		1564.25		271.439		896.047
1521.82		1474.8		747.292		845.829		867.349
655.455		842.62		788.063		825.176		447.574
862.723		482.309		1634.41		750.929		815.296
1634.16		771.619		2243.38		740.005		687.483
2380.14		2529.36		1730.07		1475.84		501.106
1860.52		916.513		462.805		706.869		1617.83
1044.84		1495.38		2178.25		1909.94		877.202
803.371		363.885		884.117		872.545		970.949
1384.09		2321.85		709.891		1641.47		740.155
1502.2		628.11		1266.5		2702.57		898.396
684.949		1061.07		391.504		1490.27		691.893
1629.72		1043.64		749.164		744.917		888.007
2296.74		2347.9		1725.46		292.949		485.081
881.047		914.894		720.917		728.175		893.032
1695.62		1582.41		881.792		1883.92		715.963
1429.68		1083.99		1081.64		755.353		440.347
335.923		689.447		793.22		368.373		775.473
417.024		342.202		963.685		716.332		802.294
514.165		731.919		740.151		753.121		902.934
2582.63		1789.16		2386.66		502.843		751.814
1550.2		435.913		2300.4		1649.92		997.986
732.807		1594.24		1698.54		2431.3		1595.16
643.288		364.131		2589.82		864.19		868.365
1803.16		1195.92		2405.03		804.042		783.524
1518.02		1047.26		1561.74		937.607		870.2
1523.89		1845.23		1459.22		574.297		710.06
684.585		248.013		922.798		1258.45		692.035
714.503		946.506		1259.96		1285.1		892.549
553.68		807.669		677.325		381.783		770.763
2341.83		1419.41		1506.7		288.467		817.567
2434.41		2197.7		762.82		452.999		839.621
633.889		1612.28		705.9		1496.95		664.594
1647.55		338.661		2524.22		2443.06		899.548
321.146		2548.14		1799.3		685.642		943.204
481.311		2309.28		1648.86		853.044		860.923
1491.21		1053.7		1746.42		961.444		1529.05
740.784		1609.54		1642.73		953.995		758.877
263.492		925.167		546.898		868.444		927.922
313.124		1591.68		1394.34		753.317		833.805
754.734		1579.19		1806.01		842.988		1625.35
280.84		1585.1		1490.71		751.711		553.187
1542.21		1031.9		1544.06		1702.77		907.649
1447.01		678.878		2421.22		658.183		726.305
1445.54		2375.3		3204.1		720.88		1561.12
982.933		1586.97		1511.57		800.644		869.732
1503.02		1900.85		669.78		986.135		682.325
842.814		583.553		780.162		807.434		883.689
2416.94		486.167		724.399		743.877		726.699
777.952		1603.97		877.94		891.421		1003.96
2653.25		1053.83		2378.07		892.51		721.832
522.33		714.179		2477.27		815.251		300.28
541.876		679.993		1660.63		1071.54		357.85
2569.66		1588.65		694.526		1568.09		748.298
2558.72		978.509		713.45		734.979		719.121
2379.53		927.335		678.467		697.576		962.934
1542.93		1547.79		2248.3		1613.04		700.085
1691.61		1619.91		786.142		930.325		702.387
2404.46		1503.83		846.559		905.959		297.039
485.965		2380.33		430.131		2860.95		812.317
411.894		1598.59		602.199		937.3		735.969
1864.19		1558.92		1790.46		920.774		908.529
775.389		700.958		458.433		726.349		751.968
2055.17		1134.72		1455.65		828.709		964.658
1809.72		631.931		2321.19		1498.81		257.638
1804.92		425.806		225.842		483.189		271.207
1602.5		544.359		1535.13		1086.85		778.274
1070.19		2380.99		1487.87		876.236		718.605
499.861		707.356		835.393		888.472		395.107
2530.35		721.324		2355.92		788.716		819.833
1293		2543.73		883.769		709.388		1529.78
2278.51		1129.93		2761.04		510.458		889.652
1913.13		755.692		755.333		366.581		1574.43
378.471		1500.9		718.786		785.697		663.995
328.368		687.243		690.752		930.593		771.348
1857.53		516.49		639.455		1431.5		887.822
2345.53		1534.46		890.829		694.343		733.077
2391.6		2389.55		699.99		819.878		815.901
812.028		1530.23		443.4		822.913		812.428
1711.62		277.166		1529.19		909.366		819.816
883.86		305.112		633.283		2097.85		755.918
2325.44		1735.09		2407.19		872.442		1575.64
740.394		1297.84		2455.26		869.343		911.391
2645.06		1188.14		696.546		1588.7		726.811
1563.61		869.468		2586.67		1662.06		509.235
734.971		2428.85		1632.06		896.284		765.895
360.393		736.858		1440.49		411.285		879.338
1511.87		839.186		1501.28		621.497		445.65
2124.68		429.792		1043.88		832.351		2583.46
2524.17		420.956		715.896		805.819		1034.03
705.209		1029.03		619.453		641.522		709.772
1727.12		1298.23		1161.98		741.381		769.874
800.094		940.321		559.049		530.758		688.434
1411.24		1095.8		334.343		2745.07		1587.12
883.084		682.093		1549.53		706.187		734.205
2535.48		1231		830.812		517.142		914.298
1580.2		616.94		1601.47		803.15		425.262
1558.65		355.628		1540.64		771.927		664.227
982.314		720.612		602.739		840.124		782.133
631.595		2609.67		710.403		1589.14		733.189
2588.63		1510.33		717.171		1610.24		858.465
1546.26		448.79		862.619		714.953		877.329
1652.14		2339.06		1504.83		718.528		934.477
954.801		957.113		1395.71		847.064		928.414
795.53		720.401		999.659		925.515		731.27
1463.71		1491.71		874.428		905.488		1113.8
1545.5		608.068		888.838		859.697		672.647
877.061		1871.8		617.156		814.645		263.851
392.732		1475.05		1497.6		713.662		724.08
319.379		797.68		454.651		789.23		1495.9
650.585		1807.44		563.909		894.577		608.473
691.615		1071.48		882.418		818.945		741.285
337.728		1007.97		2507.49		1577.57		891.68
948.074		1505.5		1511.52		1544.17		702.803
2070.94		311.068		867.86		961.871		1381.39
2343.19		635.688		1432.25		887.532		744.9
1400.52		511.078		763.708		883.416		880.404
1308.15		966.392		1515.22		638.675		953.267
1318.39		2452.2		2210.22		778.907		685.137
665.376		325.795		1593.02		740.43		333.173
291.426		1443.22		1844		742.899		717.225
1739.52		960.091		1893.09		310.507		861.434
1466.6		389.499		392.585		766.154		912.47
1496.1		401.581		2238.25		337.31		1599.22
1031.21		1558.13		492.523		747.222		832.734
651.618		1537.58		1433.37		774.31		753.717
373.085		1996.17		1535.8		554.603		891.569
385.615		2307.42		730.879		1604.85		815.809
1554.17		1963.02		909.073		582.593		698.5
1625.07		2635.15		919.447		869.165		735.548
597.505		2518.3		1127.71		447.656		337.847
537.533		2538.1		1674.12		691.633		704.661
715.666		1491.31		1650.25		909.171		1685.3
1547.97		2203.53		300.511		768.517		378.858
757.715		697.311		642.528		1618.62		752.403
938.905		669.633		2349.15		2441.98		570.591
889.828		2412.59		1724		1573.54		718.049
480.168		1944.54		1217.17		1724.84		900.023
1156.7		688.469		873.165		866.915		728.88
561.794		843.656		1494.02		1663.7		1560.94
2732.53		1655.57		1753.78		2305.12		1313.51
857.947		704.12		616.707		1734.35		904.512
1071.85		2393.8		1640.42		1564.79		755.104
2680.3		1556.23		1657.21		781.554		877.168
2098.38		966.751		889.488		822.68		881.623
309.871		594.3		663.891		886.724		851.281
605.082		1368.72		1651.61		1645.2		818.59
915.72		1689.08		1947.15		1655.38		866.536
341.858		2434.95		882.445		645.965		751.854
2185.66		872.277		1879.22		1247.81		868.407
1632.85		1580		1608.1		931.274		1549.57
1739.56		715.417		822.069		550.708		902.168
897.878		1194.92		736.729		707.644		916.203
979.912		684.265		946.556		496.017		717.372
394.185		1139.72		1273.57		861.311		1451.98
2429.4		1121.11		433.353		1301.83		878.95
590.95		811.554		1641.44		720.724		845.688
311.59		704.002		379.27		2576.78		607.106
320.658		512.207		1530.02		1802.74		1652.04
387.026		2359.03		2403.75		934.78		733.304
2260.47		803.772		1591.16		713.143		2476.53
1668.27		354.747		800.663		1553.39		773.662
2525.58		2162.36		963.801		1669.52		1519.16
1705.36		2368.55		331.48		856.668		930.928
1528.71		1486.62		2354.53		691.765		700.85
1593.29		427.019		2367.15		891.799		640.703
1536.01		1619.46		1150.68		380.03		684.181
1862.88		881.515		1512.7		267.73		904.66
556.299		303.077		1544.44		763.07		1633.49
2591.05		1732.84		1511.88		730.122		950.099
2478.58		740.226		2520.65		1074.99		704.206
1771.28		1815.13		311.266		1694.69		884.002
1577.77		1467.68		1631.56		1571.09		911.007
1645.35		2564.19		902.256		2420.2		370.092
366.084		675.235		2469.38		839.545		749.854
261.068		678.076		1667.69		722.025		720.687
721.699		1540.36		1668.74		1560.91		1536.84
2391.97		1739.62		1588.46		578.523		1580.07
1657.05		675.996		907.802		883.266		938.346
302.343		2221.73		1565.42		885.667		814.63
306.033		1538.9		402.148		820.191		357.369
1613.06		1535.35		2302.79		437.127		1538.79
2517.42		503.102		377.136		754.026		1634.17
1615.26		649.204		893.062		885.306		930.53
2798.01		717.26		689.583		700.09		911.931
2191.16		1432.44		766.14		1640.05		810.196
824.762		1477.21		1555.63		733.056		713.569
1478.15		1447.32		2425.69		983.806		279.955
1644.5		2691.6		743.475		868.738		1590.34
296.667		701.791		1535.08		761.346		767.588
631.291		993.619		2320.71		1589.26		756.034
667.067		437.036		1693.84		1656.12		751.74
330.075		1513.64		832.096		2362.18		831.462
2536.66		656.51		1669.99		298.997		806.919
685.621		723.042		1427.93		798.706		893.515
469.437		276.371		1931.82		825.602		746.62
2424.27		2448.85		1081.76		998.104		727.699
1316.16		1534.62		1918.62		1568.63		719.193
502.563		757.239		1660.4		630.675		1829.5
1321.82		555.114		1030.39		394.826		685.368
1530.46		695.076		1505.08		259.191		843.354
686.63		1463.33		1451.88		529.435		1982.2
847.929		481.215		760.53		204.354		1547.81
2304.22		905.383		257.221		1830.42		786.243
727.011		1616.43		741.756		1878.69		707.658
2285.93		1547.72		1046.29		832.401		849.305
307.437		1581.71		2653.47		478.097		857.492
731.656		2204.33		522.618		346.006		904.807
234.736		1550.31		508.032		867.618		406.097
1531.76		2413.57		613.432		701.419		953.8
2293.85		1318.75		720.86		375.956		1536.74
1522.7		1037.34		480.771		1497.4		872.604
774.631		1777.9		1539.73		832.347		706.962
2503.86		1578.94		779.058		933.332		902.749
667.531		723.286		790.595		730.434		759.347
1501.91		540.831		1629.97		703.288		858.518
2481.46		1945.48		2440.63		245.245		733.188
1046.04		1569.56		2338.96		821.199		1568.95
2233.98		2541.98		840.707		1661		750.299
2399.39		858.613		868.064		713.039		796.473
2310.56		575.178		765.453		843.31		889.439
1962.31		583.062		706.149		2422.2		722.953
2179.62		3215.98		850.394		733.016		731.616
652.37		318.821		842.524		872.157		878.315
1580.58		1089.56		1474.87		913.12		839.166
287.966		1547.43		1780.09		700.589		904.168
2282.35		2022.07		1076.7		704.052		349.456
1466.19		302.332		2351.29		717.436		690.016
606.556		1172.48		1481.01		507.632		878.119
1105.4		2199.56		683.914		774.234		881.378
810.347		534.247		745.333		1499.22		467.346
2359.81		2398.31		1680.3		752.816		1507.76
692.153		3220.68		791.296		1596.88		1666.57
1542.26		3182.7		2415.84		1570.39		1712.39
1919.1		478.366		662.626		896.269		372.991
701.005		667.818		1588.07		1627.88		848.469
1586.68		454.179		1641.67		248.143		555.021
705.71		2348.83		1501.64		867.98		722.839
702.163		1496.12		407.379		1614.57		205.171
1615.62		2344.34		1507.1		375.207		856.679
1995.56		572.513		2316.75		870.186		822.987
432.72		1460.32		739.628		766.938		690.344
2242.62		713.499		473.379		600.315		921.149
1623.48		1064.35		1599.15		866.576		978.231
1509.55		698.086		737.315		1745.04		306.123
1699.53		1566.25		641.307		436.984		872.789
2353.37		1632.09		975.208		863.719		1047.95
455.706		1518.55		1548.04		2524.3		895.563
503.003		1443.47		2450.84		933.417		1610.69
1439.47		705.177		446.319		1580.02		855.695
931.193		476.987		553.755		681.577		351.291
1384.33		739.736		1246.76		844.256		694.626
558.379		1702.63		1296.07		836.009		871.595
727.926		736.718		706.36		918.792		749.265
1674.05		762.544		1625.83		823.248		1414.04
348.897		289.887		955.035		549.617		594.844
399.097		1711.04		494.556		658.442		376.039
3010.89		654.509		1529.69		635.094		465.676
1862.44		716.502		799.57		1126.03		685.142
317.285		1565.43		673.05		835.053		837.676
544.958		758.022		755.081		548.595		1164.92
404.502		363.976		1108.99		2387.25		647.556
1076.23		433.65		1578.81		889.343		931.631
1479.82		998.527		674.496		882.862		732.343
1679.8		1141.06		986.604		754.232		725.746
2533.17		717.283		2406.24		837.068		284.499
1463.58		1018.4		1531.1		774.454		720.445
2175.55		1603.48		1509.23		201.28		831.837
1625.29		2426.9		1412.09		1547.75		729.703
1801.94		1835.76		1854.24		954.67		310.795
456.439		763.235		1061.59		905.512		732.819
413.46		742.628		817.957		968.697		713.384
2409.89		949.478		1791.49		346.028		841.186
696.16		696.502		2564.25		857.895		334.475
1696.85		1501.36		454.11		803.248		1194.47
2203.59		2415.88		1576.73		696.917		214.834
1552.29		2257.3		2386.92		886.012		804.378
1077.22		1661.42		1632.97		874.381		736.178
2364.35		798.958		750.049		876.254		929.454
281.508		2520.43		662.482		1270.43		1574.33
1588.75		453.888		1630.4		900.625		834.199
2289.72		2901.85		1473.23		750.575		667.928
669.607		1545.02		1822.28		903.776		1602.66
1514.74		1612.44		1574.09		863.574		1522
1650.44		702.729		1609.96		1540.36		253.487
1523.67		1134.46		667.149		535.736		741.256
2521.21		2250.08		848.149		387.647		338.652
1469.94		705.826		2650.29		701.133		880.138
723.672		1042.33		1496.02		2404.07		320.392
2387.3		661.23		1517.22		803.497		752.671
829.758		1575.46		1647.35		704.994		701.735
2905.9		1489.18		865.617		1081.95		824.33
1554.26		1596.15		2265.35		854.86		724.681
1570.32		2227.42		1092.97		1673.72		307.318
646.609		2330.03		2430.52		827.421		327.57
2455.87		1674.54		1519.78		380.321		910.507
1486.91		1617.74		1461.36		636.959		755.914
2301.77		2511.55		1508.95		699.626		725.634
551.319		996.584		1537.61		693.361		730.551
2459.3		1596.38		1487.33		870.398		825.252
265.814		478.821		2345.15		743.686		720.389
925.113		2528.04		292.008		1647.01		767.767
760.05		1512.77		1580.81		856.631		1593.63
1489.07		1420.2		2356.86		253.891		2142.25
741.407		662.912		837.572		1619.3		376.162
1669.83		726.227		973.713		1542.18		788.528
1559.48		2435.29		757.551		834.038		726.31
2434.85		195.839		2282.04		728.167		327.868
789		785.834		1553.83		1569.78		741.208
653.727		1646.35		1044.45		1623.38		714.719
765.553		721.155		795.723		687.232		489.374
1685.08		704.613		702.785		711.291		759.671
1464.04		718.089		2465.38		645.254		1767.46
581.994		1461.02		488.579		2460.29		749.969
1501.67		595.991		2405.49		1566.25		752.349
1448.32		1565.16		1600.37		484.603		960.056
594.225		713.09		2337.62		884.791		1881.35
459.637		2361.46		1510.88		450.246		1592.07
1758.07		301.141		917.108		793.987		933.854
2221.07		1020.81		1602.26		316.911		852.919
683.89		939.479		1834.71		739.377		729.618
561.807		929.349		1461.01		1661.64		1662.35
2405.41		2280.57		1604.93		824.462		748.483
1586.44		411.959		1085.71		708.659		845.843
666.796		1043.1		853.636		1523.44		763.192
2448.31		359.417		2456.29		819.447		1598.24
456.639		1481.85		739.788		898.164		316.473
2353.17		1569.46		2384.3		918.044		871.103
2072.12		1158.41		607.274		258.82		1591.46
954.837		650.193		1581.33		858.619		733.832
1483.32		2866.57		1721.28		732.097		866.975
835.664		698.951		343.752		851.458		769.399
524.625		716.511		424.796		857.916		352.67
1568.73		370.731		2478.11		681.839		891.733
1450.99		769.594		841.01		712.306		1617.82
1528.3		1573.18		979.351		1599.86		1316.44
1086.7		815.253		1448.09		837.834		864.181
1504.27		878.672		916.527		686.686		993.729
1428.74		1603.01		2342.43		824.939		751.131
794.882		749.788		1111.32		331.062		1699.25
2373.25		707.539		1115.73		682.747		277.769
2747.88		2459.81		1551.45		328.216		705.61
1492.43		2303.66		1520.41		546.897		699.394
942.953		1569.5		1150.23		843.032		713.308
355.34		798.609		734.773		849.76		698.587
344.431		2456.53		688.098		1601.38		1541.15
1456.81		1603.94		559.443		833.976		1576.06
1558.94		915.566		1392.83		2400.58		1572.75
806.788		895.988		779.805		693.417		1078.91
866.294		1342.85		835.66		850.216		842.523
1625.43		656.866		2120.6		885.668		712.37
1617.19		813.761		2121.8		1012.02		821.945
2613.37		1580.76		1506.34		1515.06		229.487
961.289		1595.11		2522.36		1519.47		726.403
2429.88		680.522		1666.97		272.896		969.469
1450.36		710.334		774.752		817.514		722.928
353.68		1484.33		3272.57		1433.88		719.733
1599.56		2579.16		2546.47		2348.11		957.66
1583.42		817.099		1453.88		693.513		852.705
595.718		1463.25		2522.89		895.162		731.457
708.647		2522.48		1472.5		777.157		874.459
525.942		1485.98		1624.7		1871		956.344
2016.59		2194.02		1443.14		523.525		1032.54
708.316		1486.64		1346.42		861.511		854.617
785.267		875.629		1295.89		759.264		667.765
382.051		851.792		1592.87		1878.43		900.906
2327.18		1609.64		2309.13		322.264		706.565
375.217		648.029		1062.41		869.071		920.893
646.139		702.853		738.93		1671.44		1238.62
2267.21		2549.15		837.671		1608.33		860.505
2619.75		2374.14		1611.41		796.876		1600.21
675.867		854.008		558.186		486.534		721.301
2311.84		340.079		690.789		1848.41		753.646
718.255		401.147		1500.14		947.48		1806.54
2417.24		419.022		1579.16		720.074		374.046
690.972		2940.35		997.886		689.057		875.955
2599.5		1584.7		1397.11		856.266		901.36
1589.55		1071		1475.45		269.875		924.333
1796.44		2412.85		659.889		855.727		843.262
699.97		452.767		1559.46		2281.3		1558.57
492.231		809.028		1616.98		1561.91		635.846
1505.27		387.307		1639.07		728.298		885.164
1587.11		737.938		722.004		884.736		786.281
1642.15		775.716		2351.18		803.826		905.305
2375.77		1046.73		2462.07		2388.83		1651.75
475.333		1624.91		847.145		711.299		759.358
895.05		743.904		1638.83		932.141		229.181
1483.76		790.061		1651.96		964.205		731.902
1617.29		905.443		827.45		1590.31		892.497
1025.12		895.648		892.855		759.561		920.169
716.951		1553.77		1587.54		2447.4		368.327
360.95		1508.69		498.181		753.929		1593.99
1556.71		2445.37		880.908		723.391		1901.01
2417.2		688.921		1692.56		2775.52		293.712
558.283		737.304		1660.93		834.786		1831.71
453.241		297.443		1546.23		1574.69		719.636
1474.26		693.898		670.962		747.627		879.139
2709.77		925.399		511.002		2123.71		911.928
903.191		1575.1		1609.47		855.514		809.143
2503.02		1528.73		693.43		2553.08		897.45
476.409		341.377		844.696		2670.2		702.152
1350.96		342.939		659.287		912.265		896.473
2357.68		2464.74		2215.18		1652.08		888.904
2186.56		1468.85		934.088		1606.95		1688.63
1578.97		1470.78		1935.04		1001.83		1608.3
742.171		1676.49		634.047		1182.34		846.675
2578.02		1926.34		1296.13		1082.32		276.745
764.509		1549.04		1765.26		906.175		724.249
1546.95		2263.18		1637.33		784.751		870.317
526.711		1568.01		2354.6		698.657		754.621
651.456		715.878		717.303		1652.27		849.245
493.425		1475.22		1714.34		272.164		899.573
1569.26		2634.43		894.086		856.51		1631.09
2535.77		1409.1		767.917		656.704		818.602
1521.52		385.806		802.789		764.564		1592.63
959.286		679.822		1474.22		725.068		697.937
571.386		1577.82		1598.05		846.436		537.598
1444.41		1619.38		827.757		1635.13		441.001
1628.62		2194.35		280.596		325.663		617.213
962.137		1646.71		411.689		808.629		891.863
2484.46		1484.59		711.321		1634.5		876.015
632.703		724.959		375.654		2508.81		454.177
421.777		687.13		347.657		825.393		1091.91
1571.12		1487.65		1628.66		931.582		644.546
1554.9		887.787		2413.79		1588.25		836.759
438.206		1018.85		1655.26		928.677		539.356
1381.85		425.667		1530.29		924.992		877.927
661.047		1685.28		2228.7		1536.36		784.532
848.709		2375.74		611.098		700.158		856.362
1104.63		709.268		1265		2511.7		754.851
1529.14		487.992		1484.18		2382.96		914.391
2333.72		905.273		1520.74		1903.89		971.042
629.166		1790.14		1523.1		1887.31		752.769
2241.39		2447.92		1537.33		671.989		1566.48
683.382		1569.82		1028.17		1187.39		1642.67
2713.67		756.386		2285.09		887.181		692.018
1761.7		717.027		683.915		652.444		879.254
327.941		2565.81		1042.57		757.168		1709.68
2279.97		1702.04		794.419		724.433		809.15
1770.5		718.81		657.682		776.651		941.279
2170.09		736.915		1035.09		776.91		714.437
1232.58		1577.23		1607.35		2406.7		713.711
367.809		2528.58		1558.72		849.716		898.819
2327.12		2412.34		472.986		1438.05		462.656
1041.22		2538.13		476.129		767.614		1520.87
1024.72		1447.26		2364.23		1612.38		846.451
1598.45		763.265		1688.44		419.245		423.006
710.115		1048.8		2109.98		1644.96		886.587
258.849		2464.49		1545.98		2419.13		742.583
1451.72		2187.97		1636.78		1525.26		843.086
687.698		676.524		1691.37		1523.16		729.044
1540.83		1480.41		721.972		1628.69		879.356
592.233		1499.27		2481.41		831.59		911.294
1613.74		729.012		2021.29		762.072		759.187
576.05		2218.73		826.522		1631.03		401.586
1388.97		866.428		665.092		2533.47		1592.62
1694.98		1391.09		833.554		1611.23		500.619
1681.92		1535.48		792.606		716.723		867.57
376.216		1838.53		2226.81		1703.49		683.346
798.148		2457.05		795.984		889.16		691.859
409.479		2342.49		1628.25		721.47		782.939
1479.77		729.063		867.418		780.074		409.674
488.215		421.543		774.117		349.262		769.727
699.193		1543.86		2294.08		824.409		879.975
2296.55		1528.55		2536.05		845.292		1613.8
2334.64		1414.84		881.998		775.507		1621.01
2229.89		1476.35		689.736		2388.9		811.591
1087.85		744.285		1138.16		462.32		313.995
768.241		2371.99		1149.6		931.944		812.302
675.771		554.378		1118.27		908.377		717.264
1548.71		606.53		1473.89		864.518		740.432
453.859		1759.92		2390.7		731.836		722.456
1186.81		2439.36		845.819		762.788		858.155
1389.89		669.913		1542.31		913.105		718.4
[truncated: 3,236 more rows]

## Sheet: Figure 3d+Figure SI 16
Proteasome MP mole fraction	Raw values of mole fractions for different salt concentration, extracted from the 7 Gaussian fitting of KDE										Proteasomes negative stain quantification
												Nr. Particles	control	50	100	250	500
		Control	repeat 1	repeat 2	repeat 3	repeat 4					20S CP	700	14494	11757	18371	38205	49928
		20S CP	0.208569	0.165779	0.216523	0.174739					19S RP	840	0	1710	6547	17041	30712
		19S RP	0.0770399	0.1018	0.0842515	0.0985647					26S	1550	25075	10260	9662	17858	10522
		20 CP + 19 RP	0.0940056	0.136441	0.0954233	0.0941232					30S	2350	11623	7740	6520	3577	368
		26S	0.300522	0.275003	0.243496	0.271966
		26S+Ecm29	0.0809643	0.0876615	0.11357	0.0912636						Total number of particles	51192	31467	41553	76841	91942
		30S	0.199241	0.188755	0.162022	0.182071						Percentage of total number of particles of individual components
		30S+Ecm29	0.039658	0.0445607	0.0847144	0.0872724							20S CP	19S RP	26S	30S	20S + 19S RP
												0	28.313	0	48.9823	22.7047	0
												50	37.363	5.43426	32.6056	24.5972	0
												100	44.211	15.7558	23.2522	15.6908	1.09017
		NaCl=50 mM	repeat 1	repeat 2	repeat 3	repeat 4						250	49.7196	22.177	23.2402	4.65507	0.208222
		20S CP	0.210471	0.220663	0.114309	0.127346						500	54.3038	33.4037	11.4442	0.400252	0.448109
		19S RP	0.123442	0.107095	0.145921	0.179957
		20 CP + 19 RP	0.0702237	0.0862474	0.0419463	0.0761836
		26S	0.284382	0.246257	0.185552	0.315925
		26S+Ecm29	0.0970184	0.115021	0.09399	0.0831994
		30S	0.171109	0.203177	0.127222	0.19274
		30S+Ecm29	0.0433546	0.0215399	0.29106	0.0246485
		NaCl=100 mM	repeat 1	repeat 2	repeat 3	repeat 4
		20S CP	0.218489	0.204655	0.270416	0.220819
		19S RP	0.158917	0.162313	0.156387	0.124264
		20 CP + 19 RP	0.10197	0.136873	0.062645	0.121702
		26S	0.290875	0.239544	0.310156	0.329044
		26S+Ecm29	0.0670425	0.111887	0.0438092	0.0509846
		30S	0.152201	0.132234	0.15425	0.148383
		30S+Ecm29	0.0105054	0.0124931	0.0023359	0.00480352
		NaCl=250 mM	repeat 1	repeat 2	repeat 3	repeat 4
		20S CP	0.30404	0.313188	0.393219	0.244365
		19S RP	0.29659	0.377158	0.282682	0.341905
		20 CP + 19 RP	0.104658	0.059297	0.0518334	0.101458
		26S	0.229272	0.193723	0.19642	0.243076
		26S+Ecm29	0.0178864	0.0223922	0.0335689	0.0253542
		30S	0.0454109	0.029703	0.0402882	0.0392531
		30S+Ecm29	0.00214342	0.00453896	0.00198844	0.00458829
		NaCl=500 mM	repeat 1	repeat 2	repeat 3	repeat 4
		20S CP	0.416668	0.384493	0.403312	0.333731
		19S RP	0.333431	0.382968	0.355175	0.478402
		20 CP + 19 RP	0.0892032	0.0841478	0.0956732	0.00723357
		26S	0.149726	0.117099	0.132825	0.159928
		26S+Ecm29	0.00189474	0.0183818	0.0104616	0.00228474
		30S	0.00848559	0.00497044	0.00223254	0.00549916
		30S+Ecm29	0.000590173	0.00794093	0.000320598	0.0129218

## Sheet: Figure 3e
Proteasome mass list
Control - ATP		Hexokinase - ADP		Apyrase - AMP		Apyrase - AMP +Epoxomicin
272.61		1525.32		706.403		787.516
349.679		1755.35		730.647		726.462
2636.7		1245.41		1111.44		716.442
1604.24		1558.46		713.239		1856.36
708.784		1794.52		1023.27		1758.73
733.871		1717.86		699.032		1251.14
311.486		286.98		709.221		709.252
2655.45		1426.08		734.014		636.062
1930.66		1866.51		693.553		1774.79
1800.86		661.081		1874.18		1671.18
448.502		1115.27		1747.8		1633.63
654.866		1106.92		1945.96		1199.72
1500.36		1099.25		2133.56		268.769
747.022		836.701		731.607		869.184
1589.54		2617.14		716.294		1739.58
415.122		1953.25		975.017		1771.31
468.476		985.783		744.488		1680.38
1206.2		962.658		1809.21		563.94
388.593		1605.85		825.387		1630.04
1543.44		759.362		685.43		966.208
219.019		2691.06		1929.76		1712.63
690.266		1987.67		695.494		569.776
2099.8		1553.71		701.819		2048.8
523.509		548.923		897.837		468.725
300.05		1504.52		712.825		693.989
266.265		1629.79		730.478		1840.81
1611.42		2590.9		810.403		1579.73
296.157		1555.76		710.012		383.534
657.644		715.584		714.023		1902.51
1719.19		735.375		901.525		2546.71
1617.25		1766.33		2190.59		866.941
250.565		330.407		703.377		2671.67
688.693		755.16		938.82		1628.91
365.359		1817.47		829.724		1639.67
997.392		687.089		685.333		1750.78
564.955		987.861		289.425		951.886
304.194		1451.02		1737.65		577.782
680.102		424.683		263.247		780.581
319.738		527.754		848.868		1731.36
1607.87		2319.63		349.602		1794.36
211.013		480.943		194.299		728.705
815.323		452.224		214.326		1723.66
698.942		222.738		681.129		713.097
442.666		659.141		708.118		715.283
477.681		1972.98		1875.69		667.822
1943.66		582.679		757.961		289.021
719.93		1563.11		1828.87		521.953
701.981		1742.89		692.603		643.636
888.175		937.645		892.957		1918.93
398.094		715.439		1786.94		707.011
269.757		1114.05		698.746		761.111
504.527		1609.84		829.584		772.084
893.451		1426.97		223.116		1691.72
2398.72		1809.38		946.007		2168.5
1558.01		1560.56		477.666		785.514
1804.93		2781.23		882.238		248.674
1036.44		2373.43		681.255		2158.56
333.7		287.132		726.118		931.977
709.876		726.131		295.642		1592.05
672.238		1839.45		1051.47		698.832
686.435		434.793		683.725		1680.56
680.034		1815.98		892.465		408.608
1798.38		790.491		720.907		1481.45
1601.35		674.896		703.119		1673.89
172.961		670.144		1841.72		2460.36
455.823		897.634		706.105		831.288
2760.13		2113.42		1619.89		2019.77
2528.84		1335.63		704.583		817.571
2494.21		697.627		712.578		227.911
361.584		1585.29		1601.37		322.254
197.145		657.045		797.893		355.498
585.311		1556.17		825.481		701.107
1697.28		1507.43		303.817		859.135
1630.32		727.616		2647.97		1570.38
2875.35		629.07		822.927		1594.66
739.909		1170.6		336.525		724.662
2286.43		716.965		860.836		1665.2
243.766		1655.96		677.672		1599.28
1766.33		1249.91		722.361		711.123
1737.2		1463.54		227.776		695.284
1567.05		885.783		827.154		711.016
328.289		609.555		222.266		863.232
225.887		2695.6		985.208		1691.31
677.509		1637.2		199.713		2349.76
662.393		1708.94		721.299		1198.91
1789.76		1798.35		718.55		1014.05
188.297		1222.88		777.258		1831.27
873.311		1581.06		699.776		1744.94
2478.1		702.41		413.28		934.659
667.343		2140.58		708.016		1670.73
676.258		2444.23		724.866		1992.86
707.027		1781.57		257.138		490.211
1728.32		1461.73		696.766		232.622
2592.25		1135.97		854.308		776.322
1212.49		1636.41		195.06		782.084
2528.23		402.005		715.055		2519.46
1580.99		1568.72		1701.49		1843.17
307.028		2531.13		438.955		481.257
327.346		685.206		380.689		439.771
1775.48		1533.52		862.347		2039.12
2298.19		1729.32		275.568		824.22
695.519		293.089		730.002		1661.99
2829.8		844.752		852.684		1092.77
1516.6		447.65		248.728		1939.27
1760		1640.72		722.126		961.155
1010.93		742.948		2950.66		435.758
2659.86		2562.19		1580.58		1604.78
717.045		1665.35		679.912		690.136
1538.33		1782.41		676.067		2796.99
699.694		2427.96		986.08		1862.77
2842.89		689.695		712.599		1914.58
2966.53		767.801		808.692		1837.23
2650.23		1612.4		1558.46		1818.55
336.894		2408.1		916.309		762.638
2808.05		975.044		1010.53		631.834
211.211		1774.78		721.567		1541.31
306.844		697.381		471.623		2942.26
2617.75		667.489		347.755		1582.19
360.751		981.525		890.103		1511.53
669.227		538.344		695.821		1681.49
310.817		1656.31		752.165		758.167
2363.74		1867.94		727.341		759.163
1789.13		2880.25		772.503		985.616
2166.62		894.605		687.811		726.024
335.615		2633.24		443.984		665.763
618.506		2886.19		745.216		1663.98
1162.27		1560.35		287.671		914.116
443.643		414.555		343.413		1936.99
1810.89		1161.32		710.948		727.656
678.712		1571.35		1674.29		681.792
516.359		1800.95		2935.14		1756.47
520.831		953.139		1689.85		720.245
608.246		406.565		420.677		1618.57
707.642		1233.58		388.682		945.175
441.183		1944.74		259.495		860.614
742.491		695.863		1550.04		707.972
2669.41		454.992		718.934		1432.78
281.303		1124.55		723.417		376.145
357.617		1539.03		1083.75		723.717
287.565		376.573		790.79		751.422
1759.29		2734.4		289.638		744.459
252.546		723.738		254.355		712.176
1802.79		1675.63		1966.37		391.243
772.945		1781.55		882.112		727.82
2626.26		2778.85		714.751		452.232
309.442		682.609		179.237		1864.68
2595.82		1768.74		1700.64		2551.59
323.316		1439.94		723.908		1638.84
980.747		780.71		1096.45		1801.48
379.464		1702.83		1596.22		1703.23
2658.17		2694.38		253.184		1827.36
2764.99		1516.13		644.632		1818.45
387.729		717.787		234.458		1622.93
1185.71		2251.14		693.387		1634.54
209.451		1138.39		1811.2		2619.01
524.456		680.779		1899.98		675.078
286.976		702.832		694.071		730.679
1732.66		2762.9		1126.1		592.412
340.422		438.656		348.253		2465.46
486.313		1427.78		726.406		1578.47
328.523		707.146		285.249		1606.01
342.32		1893.69		1900.7		741.045
1537.32		294.918		697.842		2583.03
1734.36		272.422		699.7		624.36
2575.18		953.127		1752.32		877.39
382.565		814.046		987.647		1494.68
326.056		706.555		1701.18		1390.43
2558.6		860.032		705.209		1326.23
676.13		2452.24		203.098		936.325
347.385		442.035		274.423		743.669
247.887		820.871		714.499		923.33
387.59		1157.93		314.795		710.763
394.537		653.331		736.165		720.554
486.162		735.963		237.403		719.914
657.114		1932.29		703.629		717.366
1549.9		282.959		734.576		1506.81
384.253		1743.6		710.385		1583.18
1531.48		380.769		692.578		2244.02
1497.93		1458.81		388.676		1613.12
1861.82		1939.35		853.113		682.991
238.128		776.501		678.969		354.022
1758.62		726.608		2080.95		1531.52
1537.42		2599.52		217.071		1915.38
203.633		2331.71		202.182		1544.21
336.023		1818.08		802.905		1621.64
363.373		2505.56		1717.15		2728.13
531.282		1859.97		693.691		862.979
326.107		2731.47		726.315		882.526
2685.32		703.865		905.21		744.45
2329.62		1612.14		2420.91		722.151
196.483		1665.22		686.618		738.875
216.619		2582.91		698.01		2251.34
468.897		577.2		197.825		545.991
667.865		1093.06		403.102		2192.79
727.232		2476.78		689.262		563.912
2629.14		671.678		719.732		931.27
293.062		1273.8		1415.12		756.901
278.295		648.515		2719.03		416.28
227.577		1549.64		1010.54		715.531
715.182		1696.32		685.357		1875.63
1051.75		1618.58		346.58		2725.63
674.71		1826.43		194.83		711.219
2056.34		1754.92		758.806		1871.71
1786.38		713.574		854.065		850.759
240.353		1693.32		1174.68		1848.72
554.614		1118.67		219.859		1885.01
571.901		1495.54		709.856		696.422
691.199		921.891		304		240.718
1498.79		248.187		682.648		1957.56
694.093		746.6		217.945		2962.23
1075.61		2814.26		267.85		870.442
899.617		2491.19		696.962		2980.07
2505.8		1952.3		671.042		1531.12
238.223		297.549		660.562		571.386
671.209		1550.89		718.994		1747.55
2901.96		1729.08		288.686		787.808
2018.36		1650.07		1926.58		617.162
1522.7		1583.78		683.172		889.252
682.524		691.691		702.557		1585.97
987.332		1712.56		884.06		720.52
2654.25		1105.04		1458.11		2543.22
666.004		402.782		416.268		233.293
2244.22		1754.89		739.759		1784.52
915.714		1752.02		394.563		1930.48
293.299		505.304		693.039		517.61
270.732		1493.16		707.395		1913.45
2464.01		2757.75		699.055		721.059
337.416		698.052		703.151		711.248
2391.01		2636.37		1073.66		559.907
330.738		757.493		724.248		1070.78
1561.56		1530.03		676.051		2668.83
1837.87		1548.17		674.456		1819.02
250.371		1748.1		703.207		769.077
337.866		1504.36		839.647		775.599
1575.57		1133.73		748.462		1793.41
720.689		1089.01		280.493		730.679
334.574		702.558		707.95		2485.64
1590.58		2449.72		858.706		586.849
2520.18		708.182		718.035		2743.7
202.604		1589.62		219.124		517.226
679.862		398.567		714.264		732.208
672.588		673.953		1800.12		167.849
1468.45		1708.97		924.215		1662.49
1049.47		1760.01		723.703		691.403
1745.57		994.853		876.442		1098.04
344.045		968.858		689.886		1691.94
2633.33		647.366		704.348		810.116
207.418		799.394		935.444		754.438
468.781		2519.31		699.994		743.354
493.171		1688.25		530.782		1797.78
1567.33		646.94		813.612		2495.62
873.866		1081.41		692.518		986.441
444.449		2588.46		418.253		985.645
2630.21		1621.66		1833.8		1610.76
279.388		724.916		320.65		2527.43
651.841		2680.74		724.884		658.738
494.992		691.392		870.275		2654.36
301.1		2864.64		688.14		1461.51
671.814		2702.84		1529.25		1879.49
2693.29		719.291		923.851		1788.5
2662.52		792.549		371.636		720.948
2382.27		1019.78		723.345		546.334
352.541		787.782		205.646		263.65
1739.66		1585.25		696.262		794.404
240.494		577.176		690.09		939.693
1448.03		672.176		894.879		895.749
451.008		2791.44		742.593		2472.01
1517.72		740.598		1771.04		2082.79
380.199		1564.26		792.792		2491.1
2625.19		1114.49		707.863		590.101
499.715		1188.89		1933.76		1714.23
1722.43		1636.57		1494.9		1147.93
1785.45		694.825		2102.5		1688.48
804.285		1647.24		2230.62		786.733
1461.69		1307.66		737.309		1616.57
411.196		1710.69		665.21		680.676
202.735		405.639		711.197		1650.19
1467.74		1141.24		805.706		685.028
510.798		1516.16		1973.95		917.779
496.084		2070.31		733.657		952.227
1648.19		2335.54		725.36		899.637
1740.64		766.155		266.251		1680.2
1668.14		339.267		320.324		1553.09
1670.39		1743.19		694.205		2027.74
1271.08		2851.6		426.828		2458.56
672.21		720.508		1802.93		876.816
1072.7		2651.41		693.177		1661.87
1869.15		703.318		870.303		870.172
376.16		1751.54		894.048		719.175
2348.19		1611.97		708.685		2905.17
348.669		702.951		726.357		1608.6
1532.82		695.201		771.438		289.287
211.058		710.16		790.876		738.162
694.476		353.529		2558.77		729.556
2004.12		1777.18		832.622		441.622
1766.19		1748.55		688.567		704.402
2419.72		1776.41		704.4		1772.08
685.284		1908.17		699.225		872.672
280.134		1885.1		1742.42		1700.22
1787.58		974.185		828.171		825.965
1911		1542.29		734.287		1561.31
353.393		839.078		195.222		436.844
1458.37		1751.29		689.166		532.921
681.893		1745.77		1995.23		1650.38
285.169		1496.07		657.076		1775.3
314.295		1141.02		697.048		686.179
1572.73		2465.42		555.106		820.684
280.84		1909.84		489.553		794.578
705.024		2427.45		282.179		473.285
777.732		1572.31		764.746		1641.06
298.3		729.349		251.442		319.112
365.477		1113.28		687.279		1672.32
375.048		1851.34		705.327		1420.2
292.951		2702.76		718.429		663.476
917.774		660.554		702.78		1914.81
2196.93		1502.53		829.954		1845.6
2418.06		950.905		1694.12		707.489
2543.58		673.033		787.167		293.151
221.738		671.651		714.484		1629.65
2440.62		1589.68		742.498		1803.85
1541.56		1175.71		857.106		309.387
1029.63		1954.97		214.363		777.844
609.74		2386.78		1604.73		462.209
332.352		2488.52		722.838		1689.26
2676.01		1853.11		668.803		1881.53
1006.4		1635.32		1504.03		464.582
1486.1		908.01		761.636		1934.18
734.286		404.358		713.082		717.815
2493.17		1725.75		283.473		1739.79
735.442		1415.71		698.571		1514.83
334.22		1422.92		712.809		1477.41
1736.81		1659.63		1540.49		1577.23
485.226		747.45		670.468		1754.78
300.804		1837.94		818.235		627.683
1566.61		1444.77		204.452		1940
1669.78		595.95		679.4		729.372
1595.45		1597.68		862.725		403.831
1744.79		627.092		681.562		1629.8
1630.29		1832.32		203.74		750.268
696.57		1819.34		701.823		1703.1
508.733		836.925		701.225		1768.59
924.083		1634.22		1151.01		479.588
1407.37		1756.81		927.452		1576.85
1471.3		740.48		700.91		1750.61
668.721		445.911		408.064		545.762
360.327		1739.51		1801.71		1562.94
1703.36		453.025		1709.38		2030.63
370.883		690.273		2756.8		1816.24
639.317		1590.33		758.823		853.126
395.264		741.626		711.529		2507.31
718.303		2380.31		725.072		1511.47
273.56		1535.23		713.751		709.769
203.949		857.322		784.104		1934.12
810.722		2266.9		1773.68		1781.48
692.184		1069.25		357.157		2669.46
2846.25		1618.26		697.052		854.816
1681.98		2760.04		1779.43		2692.8
2217.43		1992.51		672.876		1545.37
464.258		270.514		707.764		1639
1759.6		691.626		691.079		1604.13
698.803		1600.39		661.358		2599
703.248		1623.83		914.202		1779.63
1535.03		377.678		1931.12		1737.15
1512.02		2427.1		728.028		724.966
1773.46		256.382		1531.05		2395.75
2266.33		1738.76		697.453		1790.42
340.543		680.093		1811.69		1786.2
235.959		1868.49		399.134		728.66
2707.16		821.172		703.921		493.091
231.489		1027.1		721.501		2763.66
412.74		1537.48		1727.53		2756.38
1600.55		1742.51		690.178		809.09
1793.34		1711.73		678.063		1519.64
2973.13		399.742		698.218		1650.81
1538.11		1584.11		706.992		914.292
685.024		2648.98		691.011		359.222
586.068		889.927		940.246		549.311
262.279		675.334		1048.68		442.14
1731.8		1553.49		682.285		481.211
237.175		1752.43		831.868		1590.01
1749.37		2008.86		663.962		1497.62
311.726		809.892		971.162		710.48
1801.81		1895.72		731.467		1888.38
588.377		1545.73		1781.71		1617.17
270.023		1684.83		217.699		414.894
666.267		720.549		692.711		1753.02
1753.02		1663.43		1745.32		1638.37
1585.63		1828.73		687.806		875.099
1682.46		1606.59		687.929		380.803
2524.95		1924.72		909.043		311.864
1718.04		303.559		888.865		510.501
2757.23		659.418		535.931		747.896
604.052		1182.1		774.821		716.739
1795.82		1549.22		708.321		319.349
305.769		710.337		249.03		692.08
918.402		256.995		2109.51		617.192
415.117		476.417		728.368		1315.27
2133.66		1638.36		684.317		694.664
210.647		784.618		286.015		1703.67
696.273		318.38		1098.73		705.701
2521.94		733.997		705.069		464.202
222.465		1743.5		769.651		1574.08
224.971		1664.37		700.997		2716.43
463.334		683.139		429.403		456.382
361.754		1897.29		1026.01		2500.12
759.056		910.569		1739.27		767.156
1736.59		627.824		687.616		2775.76
1774.16		2896.52		1715.23		1946.93
291.788		489.158		355.683		756.084
2261.98		1917.35		685.901		1125.29
677.687		942.806		1774.71		1860.95
2429.61		477.385		671.924		1810.15
947.503		696.196		703.236		1516.62
1789.26		727.303		706.21		614.617
656.614		1608.87		732.65		449.044
697.713		1086.6		1759.53		2731.68
293.811		2679.64		1887.37		720.797
2663.95		2256.85		864.989		904.221
760.122		1647.77		968.021		718.079
215.831		2335.02		704.536		703.663
1814.36		719.495		682.095		1735.59
1091.58		743.29		678.874		718.977
485.533		282.017		366.955		1767.67
933.444		1712.16		261.63		317.952
1513.73		2703.1		710.896		1882.28
2486.96		1619.64		725.989		976.126
204.941		1852.13		713.766		1769.53
2944.39		1662.33		320.15		733.5
1072.06		1591.44		255.417		796.336
252.827		402.996		684.791		720.683
1720.88		1661.6		1533.91		1691.9
284.477		791.783		811.398		715.525
467.916		1732.93		1668.01		1569.19
1620.07		2720.55		1060.78		640.598
1529.52		723.242		1426.71		729.966
703.152		1635.81		830.436		788.987
2627.22		1926.11		1553.67		343.31
1718.74		1934.21		711.128		347.129
2938.1		2454.43		713.06		930.769
1114.78		620.659		698.79		889.353
1052.94		776.322		272.405		657.36
522.306		731.111		688.833		663.593
502.476		665.309		1084.02		420.283
1812.51		703.07		709.474		889.167
2379.7		1624.47		1645.29		1512.55
2803.59		667.423		681.346		973.39
1693.96		861.301		818.032		969.269
828.303		1797.97		706.286		459.792
250.62		721.23		690.14		465.643
325.224		296.7		844.436		727.004
405.065		1729.67		2583.55		1741.01
1689.29		1725.8		919.506		747.861
377.998		2483.82		672.301		922.536
248.369		1769.87		1777.35		1748.77
1552.52		1323.22		686.284		2637.38
1815.7		1671.94		690.497		682.323
2785.73		299.116		1770.83		1960.66
330.274		1125.12		707.02		584.533
2170.97		369.398		225.494		708.026
666.636		322.48		1984.05		608.262
2843.49		746.136		896.797		1635.84
1824.35		713.861		227.322		2851.16
2576.23		492.498		271.324		1756.64
1522.59		657.143		1574.27		1728.26
552.376		1626.95		730.324		1587.07
682.478		566.139		1638.96		752.753
2751.91		2369.95		1101.18		676.672
244.853		2997.13		1725.38		2779.23
213.311		1567.19		901.429		1246.46
2275.63		1521		681.378		770.586
1794.38		695.706		701.395		256.799
328.983		704.248		703.009		2266.82
2609.01		643.012		695.062		1534.22
624.491		700.213		733.396		897.844
2662.11		1331.27		284.19		735.288
270.384		266.774		681.226		1904.32
520.195		337.214		699.936		1734.91
2594.42		1686.38		693.162		894.581
2613.27		721.893		721.546		714.837
1035.74		303.689		705.48		748.433
426.935		780.898		886.242		1713.81
1854.52		722.979		734.614		1504.91
506.522		722.009		689.299		771.198
1874.94		1611.54		752.893		729.383
1572.61		2435.16		813.067		1867.85
1714.63		630.791		1117.61		2587.18
1666.07		1544.94		928.646		707.222
1683.86		689.061		676.879		1790.1
648.563		682.93		704.754		712.235
247.652		1620.13		853.885		1619.45
1737.28		657.267		674.486		795.394
2688.98		709.967		252.018		1049.29
359.322		2557.45		687.477		755.863
621.216		1110.35		736.838		480.299
2923.36		761.317		700.934		2435.4
715.479		1502.13		834.926		888.385
701.897		1587.62		693.171		789.939
317.86		1976.78		833.392		2183.77
2050.55		437.281		685.991		1652.32
1630.13		663.969		248.183		1589.31
2305.07		658.785		249.903		1587.97
1447		1448.4		676.789		1886.39
535.06		346.881		1271.66		707.176
999.02		651.58		352.985		555.932
252.05		2021.97		677.39		761.127
386.726		730.166		735.184		2711.46
215.346		765.665		1000.86		1603.85
681.327		2506.7		216.152		2589.05
2666.84		939.912		1462.09		774.7
1549.06		1086.43		1030.92		2497.6
570.108		1721.89		1743.88		749.341
2570.76		1155.78		503.235		1705.06
336.498		1578.7		559.549		1667.44
1575.66		1492.7		653.273		444.122
363.682		710.56		699.045		862.601
1507.14		864.002		280.794		713.231
268.042		1692.05		595.027		1954.5
2460.55		1471.56		1674.45		775.056
2846.6		1843.27		233.86		746.759
1001.36		1748.71		334.066		2632.02
695.778		708.001		698.663		2652.1
293.773		1517.01		711.167		1040.1
2332.69		679.951		707.114		2588.55
1593.88		1605.58		680.173		1022.38
1463.92		2611.7		718.877		1835.28
828.03		670.117		915.768		826.745
460.107		786.85		706.769		1646.25
2442.84		2587.37		1310.26		832.701
433.549		1678.78		689.181		829.414
1506.18		1776.33		1744.51		806.326
1643.24		1115.23		1962.07		2535.32
737.308		2202.5		920.026		695.091
1811.96		1306.45		696.194		1778.06
696.499		1451.95		853.461		1595.63
657.742		2562.58		663.585		1624.68
1665.37		2969.05		481.689		767.968
309.512		727.895		305.673		1907.26
821.376		1817.71		1622.95		1719.44
251.44		732.532		703.742		2630.77
2637.92		559.782		334.079		711.357
1714.08		2483.79		704.032		2523.82
2436.78		879.37		1747.25		1682.02
1815.93		953.079		1348.88		1631.08
685.993		994.306		2701.97		749.844
454.242		2295.87		798.064		936.244
1772.67		2549.43		716.688		935.908
2518.93		798.812		247.877		690.006
486.857		810.313		633.156		1485.56
1118.85		2728.63		727.992		707.406
1680.96		1953.65		879.649		748.896
1922.86		2604.74		809.085		779.475
485.65		1471.21		710.906		1716.24
333.198		1508.55		670.13		296.404
2167.3		1345.71		699.543		2437.91
527.21		2641.88		716.093		1563.58
649.517		1919.65		1905.86		693.716
2419.08		973.966		677.532		736.948
1752.73		770.336		1449.41		743.685
2704.15		621.12		336.687		742.34
2357.05		1893.53		454.508		919.47
1217.52		724.587		708.779		2031.67
476.617		1770.22		271.483		1588.28
465.811		692.25		825.581		2102.38
2621.61		746.122		1833.97		768.99
2331.84		1890.25		416.669		1877.81
1822.43		1764.15		244.808		347.159
2419.74		884.218		723.761		508.954
377.024		884.596		718.672		744.839
2517.02		700.061		860.883		725.405
635.699		1522.94		697.279		713.109
1600.79		732.41		885.539		1020.44
2587.06		2593.72		864.3		2490.03
690.522		399.633		765.563		649.848
1722.66		1009.05		711.358		714.59
407.975		2967.73		719.981		732.545
1798.03		1567.22		476.856		1818.52
2553.81		1568.62		707.958		681.914
881.638		670.671		697.003		2466.33
1877.19		1089.63		334.286		745.145
846.716		1492.17		145.619		1727.23
790.401		1596.54		1808.26		802.61
321.004		1723.22		732.905		615.94
306.284		706.903		476.333		1848.17
575.993		1180.76		408.839		2394.61
699.073		383.495		872.373		774.481
2342.82		2440.15		392.855		393.392
1783.29		1791.71		680.13		717.364
2557.45		1505.1		1635.51		1943.11
232.665		652.622		1063.27		712.75
454.297		1821.11		689.376		2491.03
2257.53		1079.84		806.131		1533.58
2172.01		1688.09		695.219		512.909
765.728		1857.33		825.793		744.052
508.166		656.231		709.619		1477.49
356.985		1281.43		343.179		259.808
510.791		629.974		455.818		2669.59
1918.77		1196.47		1159.89		1632.17
682.166		683.204		685.131		764.435
2167.93		760.849		715.428		2519.97
294.248		1751.21		984.946		575.372
992.542		2489.79		747.944		1341.04
577.84		992.222		832.823		476.005
1520.21		1544.63		939.478		774.816
2619.9		521.679		694.028		1621.51
1566.57		1640.87		706.508		2707.74
696.853		1424.04		428.239		1771.87
1514.63		2341.11		674.663		302.753
1478.35		1667.35		2103.24		1758.23
1671.84		516.116		738.983		2552.11
2586.09		509.06		695.809		284.832
689.731		1720.19		720.599		676.339
2872.12		717.945		696.152		791.076
347.372		476.517		673.821		826.511
1894.23		515.994		672.091		780.571
2662.18		1760.75		707.937		873.602
404.409		2429.74		902.141		1536.38
690.777		1500.44		727.416		751.948
2394.34		2453.64		715.683		1739.05
2737.28		1208.22		795.497		1779.03
316.772		526.434		708.581		1584.21
222.31		722.989		1988.73		1851.07
1697.97		846.212		1756.94		872.874
327.937		654.612		715.91		1777.78
710.024		750.161		2019.19		465.925
2755.79		2475.41		512.787		957.962
1770.24		645.484		803.223		1637.04
1579.3		1144.01		700.882		420.649
271.777		2035.07		683.688		700.629
513.869		1875.66		702.716		691.31
1486.63		553.622		884.598		735.369
927.892		1058.54		1730.39		1929.08
1679.07		529.708		1928.47		784.474
693.345		884.508		827.296		1852.06
347.485		1796.1		892.578		1507.24
745.398		1770.97		1775.91		1597.93
1983.94		2627.25		828.688		754.226
733.37		1207.93		1743.77		2414.72
1655.2		1734.6		679.687		397.89
2907.82		1139.83		690.816		2111.44
1785.18		1092.51		870.373		2360.7
656.984		760.326		663.416		684.938
678.092		1926.2		815.379		1748.77
434.934		1516.1		712.891		737.171
341.5		1125.71		1779.58		1728.25
271.419		680.465		681.11		1796.3
648.119		882.924		1643.15		2803.86
2539.14		2963.99		701.18		1555.23
2262.98		742.765		712.092		880.837
715.586		2403.79		684.225		1624.26
1508.62		2736.47		1419.41		1110.35
1501.3		2452.03		1908.9		362.349
285.11		2636.09		856.412		302.843
242.815		723.414		1048.06		877.917
1772.02		360.283		803.674		719.765
1551.18		686.318		812.265		708.788
1547.13		1766.71		215.785		1113.7
352.998		696.903		690.361		728.129
1130.14		1771.83		250.211		330.337
1738.75		364.511		701.159		1605.59
1547.78		811.794		1733.08		734.172
295.397		708.773		870.603		1770.83
295.708		687.4		926.287		732.622
295.558		660.406		701.232		539.759
1744.88		1149.35		717.772		317.875
173.288		979.894		708.352		342.595
1691.25		1080.39		850.314		2602.63
2542.51		819.5		879.107		1026.58
289.329		1455.76		677.265		915.901
1774.56		433.055		2427.06		920.85
2428.41		711.786		679.873		688.18
2576.65		1739.85		1168.53		258.261
1832.75		910.433		702.498		720.041
164.759		1110.98		267.599		1891.73
446.647		477.51		869.008		2683.9
2839.21		922.105		708.427		2200.81
2624.74		790.023		717.063		734.682
1562.37		758.267		737.854		316.288
203.941		2885.62		700.367		898.953
2369.68		2892.98		1766.43		859.944
686.366		2593.78		705.113		1854.06
1034.38		1505.91		1816.47		2029.63
373.767		1085.73		217.701		2647.89
1539.13		653.905		692.78		1673.7
1878.17		1370.38		717.399		723.743
274.619		549.647		701.758		1601.1
212.947		1095.29		864.428		730.397
1568.66		1895.89		863.089		958.974
518.766		741.337		947.989		696.323
2411.99		685.587		802.727		1833.68
1733.52		644.033		734.586		2284.17
1422.48		887.265		900.211		2997.14
2447.24		398.72		664.261		927.373
900.421		1766.24		735.089		2410.68
499.41		1086.55		695.38		1888.8
466.757		2268.62		676.424		1486.04
2314.36		2757.33		710.345		569.467
1528.59		1149.13		688.501		1547.24
1883.71		1195.46		711.948		1586.07
685.373		1364.61		198.749		678.961
2383.42		926.443		839.792		791.805
1475.89		2687.7		706.427		737.618
2731.74		780.382		695.795		865.126
1568.33		634.284		895.333		1594.14
1407.06		1680.96		1962.11		714.437
2834.62		978.719		2078.44		2693.18
495.972		1541.15		661.904		1551.82
1503.72		1688.1		732.11		1676.01
558.747		793.808		701.637		2039.71
429.568		680.642		720.041		385.311
1000.2		607.558		1006.77		752.815
1630.35		700.653		1073.32		929.521
635.789		745.175		720.8		1648.8
1667.12		825.359		1680.58		706.287
323.804		1637.55		206.213		683.132
1498.35		1800.46		699.46		784.76
1840.04		1191.43		329.857		730.171
197.817		1614.89		290.648		737.99
1559.67		717.939		1489.79		811.604
674.721		783.051		343.169		902.397
649.065		712.3		707.805		892.066
203.479		652.602		1602.94		691.004
2604.83		1616.09		736.208		1588.47
502.61		2426.24		671.731		730.229
582.923		1665.07		736.953		427.107
1662.46		2906.15		936.65		725.704
1778.26		677.877		1733.29		2980.98
414.614		1655.56		1727.06		886.643
225.925		1621.69		818.397		890.468
716.307		1419.76		335.045		716.796
1864.66		443.319		813.096		1144.09
303.79		730.026		286.444		492.299
1733.13		455.542		176.522		1557.1
1664.81		1686.86		1761.03		676.497
237.516		2562.65		836.939		770.23
1517.32		1128.1		969.294		402.646
1553.93		1688.54		710.606		2591.35
280.088		1781.64		1707.79		848.438
309.969		1193.22		707.921		857.582
206.405		1672.43		1159.91		2103.17
1701.54		695.434		680.071		839.147
2309.1		1567.85		377.509		328.585
2701.45		954.386		1713.72		871.198
1464.68		614.211		720.801		308.428
379.354		649.186		1708.73		1562.85
1028.14		1801.53		1068.4		711.764
2613.05		2350.52		1477.01		2433.12
1765.48		657.501		1665.61		676.04
245.092		2340.9		847.543		611.495
1931.9		1146.48		262.009		1790.56
1658.79		1062.37		943.693		1666.17
1239.99		684.955		879.512		336.355
1881.24		2330.39		347.86		2492.94
226.986		696.445		859.17		741.553
1714.67		1658.26		794.69		1758.48
2518.13		1704.64		736.767		635.754
352.921		1593.67		717.71		702.209
245.135		922.848		259.045		1156.42
321.169		2405.49		1047.36		756.322
320.749		844.679		696.257		706.091
668.228		729.276		689.091		603.449
1709.31		2453.45		670.28		2593.13
233.17		1955.33		709.51		2942.86
241.836		392.301		696.987		926.376
2598.44		1695.43		678.167		932.938
1796.96		1656.93		677.735		862.054
634.974		410.841		704.607		585.482
553.701		1680.27		1646.15		2109.2
475.997		1572.23		703.472		955.291
1602.38		2446.53		230.877		725.443
991.248		917.52		815.586		702.119
1720.92		2787.18		685.854		724.353
672.946		2406.58		1629.28		762.628
720.054		2623.2		679.329		697.554
1568.6		1532.58		724.043		1856.27
624.135		2455.43		688.425		2626.47
1598.98		676.778		856.046		476.771
309.905		1651.31		702.144		1061.66
1761.67		637.874		199.536		2599.51
690.871		663.805		502.916		1664.32
296.236		1716.74		695.067		2489.67
2602.9		1634.02		664.74		1211.37
778.725		500.734		676.507		700.566
324.488		693.109		2042.88		1852.13
519.207		692.162		710.047		739.032
464.575		814.303		1123.7		432.644
438.902		1331.93		245.552		672.751
451.897		653.297		704.373		507.372
629.816		1506.23		727.7		1555.76
872.161		972.679		661.603		795.265
1541.91		1007.18		314.589		1725.38
272.386		1500.38		710.037		380.336
328.784		676.995		1203.91		402.906
358.433		891.267		701.613		1612.07
242.229		678.169		233.136		2081.49
1764.38		1466.63		466.114		973.098
631.055		1701.61		857.544		2473.61
1005.19		1363.15		509.742		725.295
298.351		1485.34		2342.75		712.625
647.249		1475.5		1053.35		1561.77
1652.65		1600		210.542		916.325
1702.45		796.559		763.356		333.511
223.533		2532.34		605.431		1746.84
697.718		2656.9		711.756		1589.06
1722.81		1153.11		673.942		733.777
773.206		2974.36		1863.69		616.354
329.113		2071.9		694.747		1746.16
439.421		418.201		1694.86		760.555
213.585		1500.04		845.761		1704.04
1576.95		1622.43		319.678		1851.16
1601.14		698.5		696.393		1026.87
195.071		1930.98		1706.95		709.705
2400.24		701.554		713.779		447.025
2235.19		681.124		1627.92		732.762
632.663		370.297		1351.08		321.134
404.496		1685.76		617.335		1612
382.296		836.733		696.145		366.044
1547.81		1853.22		1930.73		300.693
699.034		736.722		2242.19		1815.09
1560.86		2411.88		737.367		1813.17
1633.73		737.586		916.061		1641.36
275.545		665.269		674.929		297.701
1646.02		638.724		694.706		691.317
221.478		689.346		245.152		2515.51
706.704		623.925		586.606		737.864
1767.86		2517.2		713.342		1621.52
716.632		856.962		1215.99		1684.2
585.919		661.377		699.434		945.002
563.483		646.428		700.182		2973.99
516.645		597.492		379.028		713.306
2737.11		1509.91		864.84		1599.75
809.399		1519.79		715.793		754.194
273.784		898.406		711.104		2361.72
2278.48		1481.48		796.852		1156.69
2688.56		898.809		692.664		1860.65
1716.28		591.104		695.712		1515.42
337.183		692.042		300.183		684.397
1711.65		1663.1		667.663		753.947
1747.51		2562.19		695.196		1739.01
1500.84		878.069		2069.6		899.148
734.221		884.895		843.921		711.458
648.612		556.589		248.388		518.692
244.638		2664.21		706.042		582.768
1701.62		2773.43		280.019		484.639
302.494		612.656		1883.78		1668.73
2527.76		1370.55		706.17		732.107
1558.83		590.298		917.267		722.093
1806.03		573.425		646.002		468.098
257.468		660.537		717.372		730.009
240.997		1075.78		732.548		1841.94
668.931		1385.07		227.987		2549.09
680.354		706.541		898.455		725.022
847.172		2848.8		697.561		756.052
398.929		712.654		1974.53		1673.11
869.242		688.304		726.697		1854.01
340.375		1346.91		696.461		1539.78
733.359		1356.21		712.262		1620.34
695.056		1459.07		2200.29		2263.03
696.929		488.57		297.252		773.276
389.438		904.644		519.932		635.89
1797.29		1547.9		730.181		761.125
227.376		661.624		1438.26		713.596
571.275		531.843		851.458		927.867
2640.58		716.492		997.752		996.546
1471.42		1824.6		711.804		691.621
1594.96		700.782		860.992		637.451
672.661		716.284		1961.38		1814.89
2716.33		2535.14		714.976		669.125
1751.99		1711.29		1964.73		1083.63
357.723		1724.2		859.325		336.237
1805.73		701.844		723.539		351.887
453.918		1506.52		702.58		529.821
1536.88		937.903		728.626		2788.09
242.221		923.031		704.541		742.043
347.651		1756.94		482.184		706.698
1789.12		753.99		262.292		738.234
2281.4		1448.41		734.33		860.085
651.285		777.271		692.354		467.198
2410.24		526.5		693.44		841.859
220.402		1254.18		816.067		558.797
1816.5		787.116		2397.6		1514.67
403.737		2678.98		1540.47		874.91
1400.91		1233.16		702.758		1272.53
2598.14		564.237		693.549		1247.35
672.065		618.998		270.986		696.652
1809.97		941.273		727.695		2118.14
1700.79		645.765		793.749		1102.71
1576.02		1681.61		1487.54		716.523
1072.55		988.495		1660.91		681.962
1540.52		992.515		1642.01		1622.1
676.075		2497.37		177.273		782.133
700.794		449.568		1697.17		749.401
215.988		871.964		1511.62		1540.4
692.398		868.109		1701.45		736.783
405.993		877.819		1682.87		2807.21
1682.37		1567.09		817.193		1879.01
411.391		1398.53		718.303		809.17
1443.47		867.626		685.473		2550.99
2696.22		378.233		699.856		1577.21
1532.55		721.366		378.683		1795.35
2745		1600.22		705.401		1059.66
1669.79		669.553		767.124		1579.03
389.77		1680.6		1693.23		2311.32
1599.52		1667.36		702.953		1957.57
2743.02		863.953		687.14		694.362
2573.74		1708.4		347.845		1010.56
1694.32		1584.3		697.929		725.148
465.206		592.634		222.913		2364.18
2664.86		2438.53		1742.45		442.88
1754.73		1627.94		267.055		826.059
239.16		1545.19		727.44		639.078
2450.69		1770.52		281.89		1552.5
693.067		745.634		694.814		1784.52
1553.02		1730.21		740.864		1538.18
1855.19		685.2		248.3		695.807
293.753		1537.66		1955.87		511.144
654.147		1426.61		722.752		1795.5
707.492		2709.2		715.304		1615.53
1839.21		805.824		871.734		1585.1
2678.09		1729.82		1672.21		757.912
2745.92		1474.96		700.335		2684.24
712.985		1089.53		195.416		678.506
341.471		743.844		695.135		1628.41
2300.12		804.763		1641.94		647.438
670.745		1308.83		831.81		304.512
241.12		2548.87		811.927		2441.69
663.53		1343.54		696.013		1342.6
382.242		1793.02		684.216		1776.6
391.826		1715.95		700.308		242.344
564.101		680.125		312.411		729.485
1800.4		688.902		233.625		2006.42
420.432		957.16		1736.95		2569.93
1897.83		863.978		723.047		932.027
259.655		1440.21		2528.59		712.533
465.312		1877.49		1905.18		821.007
1536		1726.82		1789.31		437.438
255.915		1782.41		305.506		1702.61
727.875		264.748		654.914		1541.62
742.931		1720.11		2330.13		840.699
215.311		705.225		1736.29		1578.66
2594.5		795.228		216.028		673.804
716.362		740.284		586.732		730.726
727.241		2638.99		689.006		1555.05
519.363		1558.04		685.122		2414.67
2309.38		1002.37		1913.64		1643.11
1486.39		1137.58		691.516		1553.07
1544.13		2733.52		697.64		1025.61
1624.7		734.636		686.073		727.78
696.822		695.491		794.829		1543.14
1559.03		1175.58		222.202		991.313
2531.89		1692.94		847.764		1514.49
1549.71		797.307		704.555		862.986
361.203		1292.92		718.542		921.951
1084.76		1753.88		719.136		1699.14
687.331		1661.41		668.006		2203.72
667.205		1505.72		2680.91		1505.07
267.582		2384.56		693.841		841.892
351.811		1691.41		2035.96		270.694
669.148		585.645		222.443		2369.33
2434.72		1226.13		827.046		1847.88
698.022		430.244		688.684		1799.9
242.522		736.284		695.334		722.473
354.527		856.212		833.977		421.334
252.15		2354.78		740.03		2228.28
210.137		1425.22		701.322		723.883
455.865		1563.3		894.705		1479.46
1184.94		945.1		670.007		1668.15
422.237		612.279		780.672		687.005
683.473		1008.49		888.414		559.946
691.209		986.754		689.708		1928.69
1096.47		680.784		720.176		684.805
2641.15		2722.41		840.81		2339.31
309.228		680.638		701.722		654.741
1493.01		1268.15		2121.5		714.679
685.59		2742.58		648.976		660.221
1696.75		1660.75		675.642		749.327
670.712		1759.43		2653.84		920.753
2690.98		952.285		804.672		699.465
2680.43		727.997		683.688		716.823
2688.29		748.796		234.862		1746.47
515.02		527.394		1570.99		2942.4
2787.36		2184.74		276.404		1891.96
1696.65		472.941		510.777		370.189
685.461		967.422		504.886		670.479
972.836		617.342		227.928		1618.49
653.73		687.168		1627.7		767.941
1935.9		2362.67		696.516		1588.61
361.409		1821.25		1793.39		753.784
691.976		708.944		662.868		696.667
1607.75		926.994		820.458		668.097
1593.93		1211.73		1809.43		348.042
709.468		494.405		661.099		1594.03
616.153		2542.8		253.364		633.527
1659.91		1525.33		1882.66		1556.68
966.175		1700.43		1251.06		1566.16
1542.16		1891.09		708.004		1685.26
2578.56		1816.29		1684.89		2647.68
1833.93		1967.55		725.771		1546.43
726.789		700.581		673.027		1568.06
231.95		2724.52		706.971		706.846
1586.35		2429.43		818.172		2516.48
1131.73		1692.62		958.538		882.02
1777.71		774.403		252.948		697.225
667.874		654.965		714.638		750.448
1509.17		1694.29		1166.53		1576.26
718.456		2691.31		709.381		2392.28
1838.42		2475.78		1361.97		1840.1
208.274		2519.86		691.173		599.333
290.268		718.983		1579.83		1013.19
667.861		1789.92		2320.44		682.339
1681.95		1615.78		1686.84		1996.25
322.554		888.168		648.994		815.251
1748.22		715.715		780.523		485.124
794.671		1599.49		709.415		1627.4
675.003		684.1		1694.82		796.086
2772.45		422.02		666.423		972.564
217.3		1739.52		1086.54		991.899
1785.28		466.516		1615.99		1553.84
1747.88		1437.5		701.732		1715.16
189.317		1673.77		838.95		657.705
210.28		1412.98		671.3		915.864
1600.44		449.444		474.522		638.482
467.971		1557.07		547.16		626.718
280.947		2179.14		228.179		1637.59
1539.67		1565.13		676.122		881.092
675.796		2569.08		1584.86		768.705
756.781		1748.6		1672.53		2583.42
322.127		781.459		683.927		734.899
1748.64		938.178		872.075		760.92
707.483		1680.95		871.91		671.265
1518.87		752.53		745.297		656.575
242.63		1535.24		1581.38		1630.4
1460.01		903.869		681.439		915.646
291.041		2510.18		881.93		694.211
1439.19		2474.3		800.504		1401.88
2501.45		1521.64		230.935		1041.41
505.672		863.271		713.936		1266.86
2628.32		666.349		1674.68		675.711
1066.13		1541.82		700.108		2853.61
1578.04		884.017		2546.7		2687.57
1825.38		2324.34		827.376		744.807
1035.36		2518.24		711.74		2358.91
670.127		777.574		863.886		1373.67
2614.65		654.012		390.212		1712.27
675.407		689.292		705.355		1023.01
712.581		2621.65		1807.47		1638.73
1546.9		680.9		724.435		787.942
306.241		801.044		705.378		770.755
1114.12		2747.44		898.107		2537.37
2462.58		467.505		720.669		1646.83
692.289		1755.61		1624.72		2591.82
1483.94		1690.67		330.235		596.133
1524.12		2258.29		219.704		932.328
1686.08		1635.66		692.244		1241.98
732.199		1044.53		677.775		1572.78
425.694		1792.47		2008.13		1207.19
353.687		769.965		695.728		251.055
684.903		846.443		1700.41		674.041
1755.08		769.931		817.566		2463.15
1521.36		716.433		739.208		1758.59
1121.64		753.439		291.722		1791.94
2128.98		1498.28		706.204		416.466
2783.46		1171.33		1770.84		1671.57
396.781		2356.34		691.961		1590.23
768.272		638.535		1751.52		674.259
292.215		1692.7		328.706		1013.43
712.477		1041.26		717.209		426.336
692.546		677.191		304.535		1850.68
424.282		705.435		686.913		737.18
674.525		1687.33		705.637		768.749
2578.31		490.41		710.601		841.655
642.39		2473.7		1534.19		1799.19
2537.64		694.498		694.281		780.735
1557.72		2039.22		1263.03		2442.2
2371.07		1744.64		1050.8		1926.09
2464.54		2887.76		902.677		1731.13
287.138		594.31		829.425		372.209
1676.04		700.949		1040.06		2472.33
2405.32		639.988		308.443		656.055
206.515		2325.41		683.589		1678.34
786.029		755.228		725.71		766.232
302.605		1667.05		729.449		771.333
679.449		693.358		738.852		831.739
1518.19		1207.03		716.617		1678.85
2912.84		655.264		901.865		1857.04
775.115		2393.32		876.601		1631.13
2602.95		2427.16		733.035		1916.76
204.843		777.968		864.54		587.585
218.256		627.764		689.901		1216.18
1843.8		901.424		694.147		1631.99
1814.61		1657.79		2052.92		2070.92
228.352		1742.99		289.413		791.12
274.33		1823.44		1610.89		345.324
569.84		1218.26		379.423		2410.68
1878.63		1463.04		177.125		497.855
2817.76		1733.29		284.879		659.977
663.669		1472.74		813.506		707.125
475.294		809.531		696.368		1063.94
197.863		391.988		1078.06		1539.94
673.404		844.817		735.836		1591.19
375.2		883.837		2149.55		870.952
663.385		1526.23		679.763		622.348
334.401		1410		693.502		713.326
708.213		708.475		707.271		446.108
163.591		2466.3		232.488		706.392
1754.07		1755.47		725.884		2509.89
1555.35		840.166		679.409		1577.71
2849.18		699.077		704.191		698.118
1880.43		1437.36		694.065		622.617
1540.33		1377.5		1031.25		274.629
173.867		2181.84		543.085		1474.66
311.257		740.205		1571.49		1372.85
679.972		1488.52		760.638		723.997
943.285		1195.09		734.833		2676.36
718.661		757.81		696.327		1542.93
697.779		801.404		315.179		298.067
1536.54		917.485		691.519		335.675
2799.98		739.933		711.637		1548.43
1907.32		722.71		838.14		812.373
667.866		1412.32		724.292		858.196
715.924		1110.68		318.266		1912.92
646.34		647.458		712.598		1818.64
1738.71		1724.95		712.573		710.091
210.97		711.697		224.531		1523.79
309.649		1024.71		246.235		1509.8
244.928		713.358		1792.74		813.377
2399.78		1104.4		1047.9		956.877
2341.23		1729.76		459.178		1715.24
431.018		757.553		753.661		311.868
2750.11		1485.54		1150.87		941.788
682.771		714.655		753		1369.79
400.054		1662.1		738.168		815.682
1509.75		1698.96		900.229		790.685
2826.07		1586.64		798.296		1972.48
721.443		981.013		702.823		719.296
751.808		677.606		1085.02		1989.22
1133.71		740.633		1272.11		1621.06
1858.99		716.97		841.151		1598.3
373.667		2511.69		245.957		715.384
1730.07		707.901		794.086		734.729
2323.13		685.308		1769.38		708.094
2387.31		1817.82		715.473		256.237
2783.78		2864.37		797.419		315.084
253.65		1138.18		700.071		1573.88
675.113		1498.2		746.416		328.854
2658.48		1626.99		710.849		1064.19
1573.1		637.808		264.804		1918.77
694.203		721.233		726.307		2122.18
346.97		1859.21		1014.64		796.374
307.202		1745.18		755.059		1668.98
680.089		1684.43		683.609		1573.38
685.06		1697.65		721.98		416.824
1495.35		2488.08		685.183		2622.55
985.257		1064.45		679.588		413.31
1831.23		705.864		694.147		1504.42
346.504		759.974		1526.37		1691.93
1790.69		548.947		772.611		354.006
2588.4		1493.97		721.771		1815.94
270.658		1482.87		709.35		1602.44
257.006		571.376		696.501		764.018
296.403		717.923		694.311		767.934
1511.71		2147.3		692.204		349.495
2924.77		1318.97		265.347		1530.35
315.937		725.758		963.911		1316.62
652.562		667.666		1691.16		863.652
497.657		1565.72		712.596		1019.13
2450.39		2008.22		704.04		1643.84
696.403		842.46		694.068		861.92
1822.24		591.182		745.434		1448.62
338.643		1423.28		715.581		740.772
296.675		1681.11		683.285		691.097
2841.82		1466.7		1639.32		732.71
1808.77		1175.21		714.169		1568.42
2435.56		2569.8		367.656		1537.15
1815.59		789.347		279.635		2615.8
2875.29		576.657		415.084		708.189
1989.48		729.007		1610.92		2215.86
2699.09		1600.49		250.493		2088.92
1575.79		2543.65		1994.29		699.732
350.629		582.384		686.495		407.413
429.521		711.564		682.331		1744.89
1755.97		2574.76		710.487		2793.27
314.053		1600.94		853.816		867.735
560.618		606.411		694.334		766.055
1588.15		1678.98		387.02		832.994
1614.86		2363.57		691.221		1571.21
463.788		372.898		695.807		1288.04
2388.86		978.97		714.908		2655.24
1674.38		1384.11		715.25		2552.34
185.23		2408.79		249.402		665.892
702.803		1020.14		721.295		1727.17
741.171		1574.48		720.652		927.438
410.691		2287.57		750.217		706.406
2481.47		1024.62		715.817		813.421
710.367		808.026		326.647		913.667
432.465		1313.03		713.213		1177.77
241.998		981.701		429.138		1757.73
327.48		2594.91		719.304		644.484
2468.3		586.985		699.058		567.646
1097.43		705.692		795.463		2500.37
1069.21		2068.54		714.14		1644.39
682.136		2393.31		882.644		585.454
2524.41		410.342		697.855		884.874
1369.76		681.615		770.021		2382.76
691.225		594.553		664		392.079
383.519		725.64		687.759		712.154
2399.15		746.702		1517.82		800.857
2554.87		1614.32		716.116		1599.89
1689.31		935.681		685.544		1563.95
2427.28		1785.79		850.143		703.685
454.617		2595.66		2026.73		227.863
1521.28		1132.74		1807.08		454.821
1094.5		752.486		1688.39		753.196
1498.82		2483.5		713.469		1844.29
1121.75		775.512		1538.67		426.98
356.868		1093.53		827.426		1673.04
210.749		2513.85		905.566		933.552
2238.53		1580.98		1729.33		1852.99
1758.15		1139.6		1692.49		1625.82
409.204		2614.96		705.118		727.645
1785.53		2667.13		1994.38		272.582
1561.41		1360.27		874.09		912.906
214.02		1644.96		729.149		918.815
623.887		1701.7		1774.78		1388.76
372.325		2583.69		715.382		734.164
333.326		1550.25		776.722		1082.91
1744.97		2736.06		723.388		669.997
288.733		1829.57		2034.18		1555.16
762.093		1190.6		1971.32		730.823
1012.54		1920.93		813.52		864.8
440.188		731.468		720.768		2621.03
364.046		936.268		1774.06		751.11
313.378		922.98		706.91		690.671
1544.1		2790.32		985.089		373.406
2638.84		1983.55		703.056		1731.58
1771.1		759.219		572.176		1032.4
247.543		628.389		222.936		1611.43
2996.9		1851.41		867.093		695.318
647.664		785.655		775.958		534.501
1624.15		948.931		513.038		752.774
690.643		2341.66		1045.29		394.824
1603.08		807.343		925.364		2965.2
1038.87		963.985		2174.69		1561.41
2642.27		591.904		328.802		310.216
446.757		2469.46		862.399		530.69
1605.43		1466.15		643.131		1854.11
486.822		914.203		692.097		888.732
496.136		1093.67		680.158		2738.25
896.946		1429.28		672.336		675.262
1057.96		1928.64		881.322		1495.34
681.103		2325.34		661.042		1982.01
1823.76		712.2		679.478		2057.05
2762.51		767.446		884.878		1767.12
194.164		635.27		705.166		1709.83
257.191		1089.9		851.229		1749.94
263.686		907.087		361.935		905.903
905.697		1424.1		312.887		1285.75
353.855		780.662		2646.1		1557.79
1779.49		697.753		250.724		1597
216.896		836.895		299.46		332.488
1741.3		681.357		701.634		1657.02
347.144		2581.68		2277.14		737.58
2550.66		651.086		809.796		1734.56
2538.17		722.013		713.438		680.944
2236.48		2306.34		826.282		1544.96
1625.43		557.366		471.556		593.438
1799.55		986.394		697.866		872.215
517.815		640.136		645.803		302.977
1800.45		2171.7		316.736		1839.95
211.879		1932.02		383.704		1818.45
178.112		2491.59		720.792		790.369
1123		2020.49		748.143		1359.96
1817.37		1073.68		333.838		2614.82
498.166		1407.56		707.848		708.999
286.049		983.467		682.516		546.658
233.063		1668.61		687.819		975.826
1756.11		1542.96		654.52		687.308
754.412		2403.16		762.537		919.637
2514.67		1077.9		1549.16		1512.38
2260.91		1729.99		709.725		818.945
1786.5		693.049		315.66		1177.64
384.239		1606.1		256.829		734.322
1475.49		2588.6		241.51		2507.35
250.862		1461.39		813.706		606.752
2439.98		1896		217.682		758.594
2617.9		1687.24		691.382		722.362
1741.43		1090.38		201.241		765.213
693.516		1465.17		1818.14		1541.31
2447.79		2395.96		674.954		2266.02
2699.41		1765.65		287.428		732.193
738.387		660.015		211.742		1593.92
251.644		1130.52		852.234		909.5
565.265		1556.89		718.995		487.707
260.171		753.855		1763.5		2575.82
707.975		1997.04		528.132		893.974
480.409		1990.75		708.878		1468.79
1519.81		818.652		907.955		2988.22
276.085		1732.81		803.941		2711.27
1868.52		1618.36		305.879		702.989
676.144		805.196		692.689		442.959
388.862		1019.54		869.59		519.726
1748.65		2506.15		690.841		1602.63
312.882		969.525		707.095		2334.12
		420.309		680.87		2571.64
		2819.28		1668.56		1163.87
		809.549		531.48		1153.12
		517.919		688.409		1322.73
		1524.69		834.082		252.033
		1745.43		296.598		360.626
		717.734		723.239		701.864
		1732.68		717.22		1527.08
		647.852		1992.35		626.401
		367.329		275.989		783.085
		950.323		673.202		744.392
		1297.19		1795.75		2517.98
		853.698		715.181		391.649
		667.631		322.039		833.614
		2495.05		1760.8		577.637
		1765.48		707.786		328.193
		2602.39		898.967		2510.8
		1845.59		694.951		1681.5
		2862.16		760.277		761.662
		685.526		532.568		856.515
		678.855		665.854		1762.73
		2214.7		966.342		275.479
		1723.32		365.793		715.162
		715.321		1750.51		1619.12
		1570.63		1931.69		705.79
		1019.94		764.419		533.804
		1500.83		218.825		695.56
		931.86		404.776		1549.77
		702.911		705.287		1828.78
		2542.87		1708.57		727.534
		1515.72		883.299		1546.72
		1555.53		743.758		880.249
		684.854		328.48		472.984
		1707.57		1794.88		725.476
		1079.83		710.659		633.433
		790.636		685.038		557.155
		792.529		680.059		1729.37
		1528.81		224.279		261.009
		1893.95		718.244		2022.55
		1025.91		720.398		1145.63
		533.928		726.273		1240.49
		2160.74		590.354		1936.46
		637.41		835.032		1796.59
		595.873		672.649		2348.88
		1854.12		711.09		1521.16
		876.69		671.474		1824.38
		587.307		860.29		852.163
		1735.83		694.4		2586.96
		786.278		1637.72		733.934
		719.69		1273.62		719.713
		1518.4		312.926		654.384
		434.326		444.912		936.251
		1482.93		685.917		747.176
		961.744		669.112		720.367
		1450.14		749.88		821.45
		807.645		678.733		1616.3
		1804.13		918.987		262.852
		574.74		1038.37		805.345
		622.251		708.543		743.541
		950.498		719.451		266.018
		1481.67		693.872		1136.84
		1440.82		1024.31		531.656
		862.415		774.931		299.417
		737.189		2025.02		688.028
		929.683		1205.89		669.246
		2370.82		707.334		633.792
		506.508		1587.7		748.469
		2832.8		674.082		760.028
		947.195		221.104		1566.86
		1733.85		2217.87		1728.06
		1382.32		692.521		734.419
		1690.7		813.488		1409.94
		1759.48		883.137		2392.26
		770.696		324.775		750.194
		2494.91		868.07		1851.2
		699.279		707.662		980.36
		630.643		317.829		1073.39
		1516.17		715.371		1781.98
		622.888		443.9		1575.23
		1528.55		676.384		1515.8
		2950.49		689.702		527.99
		1082.49		693.786		1628.37
		1607.24		830.147		1614.78
		2019.43		871.598		605.204
		1604.47		358.726		2638.88
		725.823		833.685		776.828
		741.512		2363.25		754.618
		1435.5		706.531		855.166
		2746.17		691.427		1711.63
		2585.68		872.238		488.684
		1307.53		237.704		1939.1
		1591.15		739.36		372.454
		729.063		361.057		775.493
		680.269		703.257		1586.85
		2077.47		705.735		840.311
		1392.69		682.634		720.189
		2760.16		359.464		558.564
		701.808		926.774		1021.81
		2744.18		979.486		1817.39
		1501.06		278.267		1594.37
		684.827		2009.39		1784.82
		747.253		851.493		1661.53
		2279.54		1798.84		1530.52
		1517.46		937.407		2409.3
		777.915		689.662		261.517
		874.351		1732.98		1596.66
		891.555		706.15		437.61
		2376.46		1611.99		1548.37
		739.899		670.844		2111.59
		538.032		699.902		856.811
		833.758		708.662		1600.69
		2579.37		334.433		747.442
		2206.63		260.38		1524.84
		796.515		1030.31		2554.12
		2656.22		696.36		1727.51
		1033.67		1406.17		710.999
		1569.39		1417.66		327.664
		1435.23		1473.63		718.443
		2185.68		662.492		441.138
		832.557		704.151		2585.97
		1705.4		762.018		1195.19
		1338.62		712.27		689.671
		1852.28		892.631		392.105
		1623.68		1710.49		636.658
		733.801		735.632		722.063
		1057.67		701.565		1512.92
		2262.63		963.153		1090.25
		1581.56		1444.76		318.228
		1550.88		1048.13		1565.48
		951.534		1650.04		2105.26
		1820.72		324.366		368.499
		1974.65		942.177		1452.97
		2376.77		1137.55		578.058
		719.1		682.154		518.891
		779.174		1608.47		746.043
		1424.5		650.015		1381.24
		699.452		709.473		2463.35
		745.98		1722.73		806.745
		2582.58		733.504		2249.01
		773.143		703.984		2242.38
		1399.16		701.511		764.369
		1044.43		708.52		461.676
		608.745		695.17		764.515
		684.588		691.873		1955.49
		649.086		760.859		270.269
		1912.48		262.582		2740.13
		1933.95		760.43		1561.7
		1624.22		694.631		1592.51
		583.232		391.141		1566.83
		650.471		662.063		1688.48
		1542.86		665.153		299.033
		842.54		1080.33		722.706
		2220.68		697.344		829.51
		2124.97		685.465		1545.08
		1074.21		1754.78		1240.79
		802.89		700.171		855.546
		1604.37		411.682		448.532
		1787.63		214.794		372.849
		711.438		718.353		442.244
		1516.62		699.599		998.555
		1685.68		706.269		722.121
		1813.53		705.171		2013.25
		1607.1		669.216		1984.42
		1605.68		270.427		387.905
		732.793		1514.8		253.276
		900.695		2461.64		324.003
		1261.59		724.286		708.397
		1794.04		1028.22		2389.74
		586.855		975.819		427.058
		2319.87		755.879		896.929
		2263.46		1621.87		1665.32
		659.936		686.627		417.734
		672.966		205.608		390.173
		713.517		724.355		863.053
		1706.67		687.903		1804.1
		767.389		366.354		754.128
		421.215		674.703		882.75
		658.486		684.162		909.863
		1320.33		1472.8		748.726
		2106.09		691.001		444.789
		681.4		204.455		447.218
		1706.15		705.151		1564.46
		1507.45		681.667		293.648
		428.521		234.249		976.477
		1806.36		1718.79		377.666
		664.049		703.629		292.551
		1513.21		312.407		776.82
		708.259		363.842		724.475
		1973.53		702.954		344.236
		780.866		697.026		478.371
		2562.09		701.563		1611.44
		1785.56		706.625		1887.93
		814.564		707.723		2714.7
		1606.79		277.943		701.787
		1445.97		716.776		961.599
		1740.43		695.9		1460.14
		1394.85		678.024		743.604
		657.689		848.22		1887.05
		1672.49		695.264		1574.07
		2579.71		225.676		835.769
		590.993		666.495		1494.54
		924.836		349.138		676.675
		1527.21		628.336		508.44
		2488.38		817.834		871.514
		1543.81		983.374		925.627
		471.458		1089.33		1777.34
		1623.12		441.174		1050.26
		2705.76		724.532		1214.83
		2567.44		718.997		706.583
		773.904		701.499		717.296
		535.268		1629.1		2675.89
		1473.21		714.241		1876.67
		1680.94		2086.64		1766.4
		1420.3		234.359		1628.91
		1986.33		1708.42		1812.58
		678.431		711.398		959.533
		1763.83		663.474		652.613
		2349.75		1148.56		897.807
		1705.17		1542.52		498.885
		1870.52		277.383		676.274
		1478.56		1488.89		1874.9
		785.947		693.959		889.085
		677.139		228.799		355.132
		1885.04		2468.18		762.53
		2595.28		1733.64		369.515
		702.114		761.623		703.593
		760.88		1755.18		1588.72
		601.119		715.692		1622.99
		984.495		712.371		2358.68
		792.991		691.443		630.185
		694.393		850.851		2631.13
		1740.76		706.139		2652.43
		1945.05		677.162		2728.35
		1540.48		716.182		751.546
		421.688		668.73		547.491
		2421.55		501.837		463.693
		1208.6		665.909		2455.15
		1443.45		702.247		2570.67
		557.915		290.349		1295.79
		803.889		745.088		2900.03
		2022.09		1638.83		749.395
		1581.22		1822.21		1665.16
		671.12		873.476		310.521
		1874.5		707.765		2797.06
		1919		844.802		979.536
		728.514		686.041		725.647
		614.375		1677.01		444.16
		2275.4		666.233		2627.13
		784.792		1646.17		2278.85
		1567.31		235.519		2404.36
		1632.13		683.628		237.664
		2565.48		683.559		1753.17
		1871.79		672.361		547.095
		1517.2		686.502		456.006
		1124.97		412.975		996.604
		2375.05		693.923		656.441
		1851.16		262.843		1767.12
		1383.25		726.955		475.772
		755.132		687.613		331.888
		934.036		472.293		1440.91
		1738.36		728.135		869.155
		779.614		694.901		2869.15
		2631.71		786.692		434.292
		1590.02		1588.07		1194.21
		1656.25		851.534		672.527
		429.547		708.319		1566.68
		701.457		650.316		1555.22
		815.306		2694.74		1779.61
		770.59		840.487		1772.75
		1677.59		233.319		1814.47
		1654.83		678.368		711.998
		597.869		290.116		321.644
		2559.6		833.646		479.052
		2567.17		695.412		1691.63
		576.022		712.466		1250.84
		2796.89		688.848		723.47
		2752.36		713.328		858.845
		1702.05		1717.08		1845.97
		653.522		864.288		584.417
		1505.78		1919.53		1421.5
		2358.18		717.569		2843.37
		1806.76		745.256		748.551
		872.864		838.058		1547.47
		867.665		1674.05		1603.85
		1735.1		714.137		1978.6
		769.406		692.014		2683.96
		1090.45		221.825		618.162
		566.615		704.686		1563.84
		1742.3		702.056		834.99
		1418.21		690.364		1581.2
		461.417		685.013		1539.15
		885.47		720.945		1123.38
		1627.73		1703.47		1029.37
		1493.49		686.903		772.565
		599.861		373.979		1717.67
		1776.91		228.659		903.071
		693.485		1415.15		663.352
		719.466		638.198		1549.41
		484.167		1790.75		887.314
		1032.34		682.731		1576.89
		2612.82		1074.08		1858.66
		1838.87		645.227		2981.41
		687.779		697.305		1675.9
		958.9		698.586		1810.4
		712.181		734.755		899.021
		802.497		711.006		1101.51
		949.063		765.843		1471.81
		1037.1		669.559		428.064
		1611.89		274.192		2488.46
		1286		698.697		1079.12
		861.935		1929.14		760.941
		2142.66		670.342		1719.21
		2440.1		676.581		1614.28
		658.957		678.48		1774.35
		903.125		2040.5		2484.33
		662.099		713.159		2588.96
		938.727		859.938		1631.64
		1564.25		934.607		2392.29
		1540.68		1664.21		1499.6
		1560.36		995.099		725.449
		704.915		684.104		1057.54
		1563.41		713.861		709.246
		1943.1		686.687		2690.42
		902.842		698.556		727.903
		2532.79		499.385		1274.95
		994.682		812.573		1269.11
		756.688		680.844		686.397
		915.661		689.928		714.866
		1437.86		705.962		709.2
		1367.98		704.972		1041.05
		800.544		618.212		715.72
		1209.07		690.883		2394.42
		627.322		809.606		374.926
		1500.09		689.069		2028.1
		1660.26		888.933		1961.53
		723.257		212.229		709.229
		2328.42		715.602		779.95
		717.201		688.849		1522.3
		1626.93		1654.58		2587.09
		677.943		677.2		2339.61
		1072.62		1468.69		1472.45
		1429.15		709.087		1654.52
		1527.29		678.579		236.866
		625.817		625.613		742.221
		1461.7		257.649		730.844
		1665.77		737.632		1799.03
		936.435		250.972		334.9
		710.901		1597.84		2069.87
		1801.17		1671.77		911.686
		2761.74		1700.82		934.968
		2465.04		732.446		236.776
		2684.26		693.674		706.03
		2231.26		866.47		1710.18
		1854.82		664.089		689.797
		1001.69		691.036		691.696
		410.265		141.202		275.799
		717.424		702.078		842.182
		1464.21		714.263		1815.58
		1695.15		1431.53		2119.02
		826.669		723.074		870.619
		1554.39		1258.9		301.086
		1658.02		354.46		1581.43
		1914.4		703.037		1888.87
		1560.53		434.996		1800.67
		1595.07		1183.84		584.822
		1575.28		661.54		715.62
		1475.95		687.803		2737.76
		977.696		407.052		674.712
		1945.06		403.679		317.895
		1414.67		704.433		2695.96
		800.888		1627.69		709.816
		1511.82		1756.66		654.152
		1443.18		403.089		1813.89
		1246.7		337.244		906.209
		588.761		691.745		910.876
		2129.09		469.695		922.933
		928.868		215.671		468.484
		1816.44		726.057		688.003
		864.76		301.218		2690.9
		998.355		713.456		902.195
		2487.85		313.061		829.921
		2502.87		678.156		1598.32
		2789.23		1882.26		1568.58
		1613.59		701.333		693.955
		997.855		1193.42		774
		587.476		805.928		1641.19
		1689.93		1559.47		1781.95
		936.906		1670.62		1601.78
		1363.72		276.196		1949.15
		2449.22		1477.47		1773.69
		1596.71		1657.97		1716.07
		727.093		712.063		1657.08
		1809.62		1603.83		884.136
		955.723		1594.23		1580.75
		687.547		713.555		833.959
		990.947		813.218		942.515
		584.838		745.45		772.086
		915.828		796.16		305.396
		2360.58		975.841		1594.24
		727.927		683.896		1809
		1826.13		1562.44		685.739
		685.309		821.231		667.423
		841.943		795.638		1804.16
		858.83		442.036		730.78
		2333.27		1781.26		957.437
		495.558		839.035		621.655
		2325.59		1611.05		302.491
		809.929		1740.79		1843.38
		2598.14		2255.6		1034.79
		2301.33		692.423		2570.78
		882.009		690.746		784.887
		1508.72		373.918		1800.94
		2521.95		1526.6		2477.04
		1587.35		679.067		1807.59
		1155.93		692.31		508.56
		1716.14		2059.18		633.836
		589.032		727.038		594.295
		2674.69		691.656		701.223
		1759.1		681.009		880.899
		552.189		1672.88		2854.11
		1749.82		1805.62		740.577
		737.878		699.357		711.328
		766.828		695.388		275.498
		1633.65		1775.9		1877.32
		1526.58		1029.26		1579.92
		2537.53		815.847		856.112
		659.643		847.064		708.924
		1616.65		1794.12		425.491
		662.853		560.628		493.183
		1753.87		677.659		1568.81
		740.592		705.749		2472.05
		1681.77		690.454		541.178
		887.4		395.362		631.847
		1796.48		659.723		2777.15
		904.002		708.65		2689.41
		2595.63		271.58		699.393
		827.231		1708.1		1536.34
		1542.8		715.903		706.215
		754.592		688.349		1524.8
		2415.34		693.429		722.366
		1511.64		778.835		1814.55
		1430.68		849.482		764.055
		613.735		700.425		436.019
		1628.21		692.384		1554.58
		712.77		1490.05		2648.2
		471.835		817.218		1856.04
		1759.87		1695.25		1525.53
		2220.56		712.651		216.551
		1728.8		1584.91		706.254
		2106.25		680.738		2028.37
		604.487		725.691		1542.16
		1020.16		2106.95		1752.08
		2042.71		658.698		2116.18
		2533.84		785.61		693
		1006.27		688.089		292.717
		917.947		868.478		488.531
		1844.64		1576.75		1645.26
		1788.9		331.895		331.613
		843.205		1607.27		2375.88
		751.332		678.159		1053.31
		1700.46		695.826		1046.91
		2612.32		809.596		271.875
		1533.61		686.995		1128.7
		1542.32		1609.84		787.166
		1859.75		1752.51		829.705
		1688.23		763.817		696.87
		1733.31		695.916		1405.16
		816.864		682.074		2407.91
		1675.27		672.719		2622.85
		883.47		797.001		1841.14
		831.866		1525.44		1467.02
		815.697		658.589		783.747
		762.497		1604.74		1557.8
		2594.2		689.495		1725.47
		696.254		307.333		266.745
		1866.12		674.695		727.983
		1628.48		1371.52		1211.6
		1781.16		698.066		698.725
		770.422		735.955		687.151
		766.296		845.553		508.753
		837.297		275.539		1876.85
		415.334		1676.67		735.049
		2808.61		1700.05		1661.23
		769.965		2118.5		2503.94
		1423.34		808.777		295.247
		1608.56		1643.35		506.658
		1027.81		1487.73		755.633
		692.749		812.744		732.279
		2439.06		297.913		904.182
		721.66		727.984		539.939
		648.034		726.341		843.175
		734.478		321.363		785.607
		1141.38		658.491		740.936
		2624.94		287.427		1495.22
		722.071		1687.19		679.729
		575.87		629.204		2704.17
		1470.48		711.894		1467.38
		678.341		1624.97		817.43
		1972.29		865.592		2010.58
		1959.69		706.674		738.661
		724.627		791.995		1529.32
		1954.47		685.315		1595.45
		499.396		702.924		543.739
		743.247		1261.88		434.515
		2186.03		703.764		750.383
		2157.03		704.695		693.862
		968.28		707.372		864.746
		780.824		1527.29		280.868
		1436.61		679.876		740.661
		1403.24		672.255		746.838
		1221.47		267.279		916.459
		721.915		823.445		861.037
		1455.11		706.952		880.245
		718.59		701.617		2442.8
		670.422		1608.16		1410.99
		747.582		1791.03		694.911
		771.868		1812.24		2487.33
		1706.66		700.266		736.772
		951.19		189.95		746.72
		2435.64		700.534		1507.7
		1535.78		1700.69		671.756
		1916.2		699.12		384.114
		1954.26		671.069		1794.21
		681.298		1645.42		492.636
		653.508		693.653		1674.02
		609.827		1607.34		484.162
		2613.29		702.305		1258.68
		1822.01		1584.74		1510.91
		1819.44		695.965		354.999
		1525.48		938.6		2018.11
		1532.03		696.739		1646.32
		1625.96		697.876		722.039
		691.141		589.597		370.889
		2071.08		694.186		902.987
		1578.12		243.267		700.756
		819.38		1683.55		1600.26
		785.172		225.631		905.829
		1548.18		713.976		670.61
		1746.59		423.161		659.238
		741.777		1921.74		254.395
		1347.23		1557		2148.74
		2450.71		698.231		489.584
		689.883		682.957		2590.54
		2819.68		835.384		418.871
		676.724		810.997		2510.45
		1813.17		701.828		1093.95
		661.393		1696.4		1559.17
		1567.4		717.196		1830.27
		1560.94		691.066		783.771
		2586.3		866.014		700.264
		1722.77		1299.47		2957
		869.614		675.292		751.636
		545.408		395.221		1230.78
		522.006		1544.95		505.756
		1681.33		679.83		497.383
		1762.49		651.282		1566.3
		606.581		700.142		1606.94
		1499.99		230.544		736.935
		2520.84		983.01		1724.92
		775.459		827.45		771.136
		1921.41		827.06		971.471
		2074.14		699.402		2466.72
		2036.1		661.184		1752.9
		1121.68		823.292		704.349
		765.437		1702.61		2545.86
		1649.31		922.213		404.704
		1625.78		697.389		680.064
		1599.47		1805.34		867.487
		756.729		1603.66		859.795
		950.07		767.732		1605.89
		1031.79		1689.76		2449.96
		1547.36		676.257		1806.28
		751.631		385.182		1815.38
		1682.33		830.898		2429.7
		1686.88		282.96		332
		2332.28		675.031		1651.46
		1492.75		664.827		2323.34
		2253.11		1656.49		297.375
		934.028		694.461		362.452
		1531.95		695.537		640.886
		1455.51		655.175		758.78
		1371.9		692.042		724.579
		2742.14		823.135		748.57
		2548.52		673.298		558.294
		1540.48		685.945		1692.38
		756.438		699.368		2587.95
		1557.3		264.079		1336
		1796.52		439.486		448.179
		2775.35		900.293		2496.4
		1800.29		898.122		896.863
		1991.37		293.373		2346.41
		751.511		1175.49		727.643
		676.866		696.026		797.879
		1802.61		601.112		712.182
		1915.52		997.581		2652.35
		747.863		691.722		956.845
		1018.45		360.614		1560.11
		1903.54		416.954		299.234
		1407.12		676.235		729.793
		533.914		779.594		2449.24
		2191.63		674.25		774.535
		616.832		700.532		633.602
		2501.95		710.385		2055
		2179.84		692.342		639.474
		2491.9		638.689		2464.96
		655.277		680.474		668.621
		1782.86		1618.17		716.695
		1695.36		685.791		762.39
		1511.51		790.906		755.965
		2249.76		647.02		735.054
		1312.44		1531.46		2583.44
		1391.25		914.166		547.072
		1170.36		1756.93		562.603
		791.778		673.997		1658.57
		2012.66		1749.54		1771.9
		662.51		1614.4		360.443
		1837.59		652.247		1964.24
		2325.76		840.431		1821.2
		1686.9		669.87		930.302
		969.936		954.688		766.229
		761.215		327.287		1253.31
		1833.07		651.365		732.228
		1767.36		1559.05		2599.89
		586.504		294.81		321.341
		905.108		713.775		866.253
		1521.55		700.403		716.449
		857.839		1629.39		649.263
		1619.66		1628.22		2488.15
		612.075		1418.32		2771.4
		1357.35		2295.37		658.717
		1557.57		1247.13		2738.27
		757.323		663.802		2645.72
		2711.25		672.19		687.845
		1530.43		1730.13		711.892
		886.06		849.377		672.13
		1634.58		682.679		697.704
		778.335		327.259		1508.89
		1890.97		800.815		876.792
		929.217		293.766		888.892
		560.514		1627.39		1895.54
		1645.82		1516.51		1922.83
		743.662		719.617		494.207
		2146.25		717.129		708.719
		2700.95		295.503		598.807
		603.141		600.209		1777.29
		731.131		253.112		2422.97
		2557.2		1542.69		724.899
		1296.53		717.143		1545.7
		1571.71		587.168		715.443
		1471.54		1009.03		802.628
		1816.12		889.571		1818.08
		2452.16		2406.28		424.018
		2653.81		2420.68		810.005
		1552.71		676.247		695.309
		644.861		676.904		428.91
		813.099		230.563		688.815
		841.648		665.484		405.559
		441.136		1566.94		1442.57
		1313.93		706.315		718.297
		576.624		668.623		1555.43
		1018.57		682.419		693.971
		839.222		742.973		687.646
		803.653		631.253		1490
		2679.43		1464.29		789.947
		693.517		683.705		1494.28
		1714.35		517.411		1530.88
		678.53		529.424		1558.96
		685.798		347.788		637.92
		778.741		439.979		442.027
		1494.35		498.739		756.659
		942.107		330.863		471.308
		1731.7		827.264		496.372
		1684.46		679.18		981.693
		699.712		394.35		1607.11
		1871.01		827.288		1334.15
		795.71		275.285		730.235
		475.489		501.803		1709.4
		1594.13		662.13		642.578
		984.025		381.263		1911.55
		1453.89		513.934		968.829
		1570.48		1669.33		1623.46
		813.849		684.987		2378.84
		476.952		1082.15		800.023
		2541.38		1165.07		642.375
		1692.29		1653.66		1788.7
		2122.29		1888.29		726.286
		660.918		525.978		401.703
		1461.78		515.159		707.011
		1744.87		665.304		740.642
		667.35		506.141		894.541
		1633.01		510.917		263.525
		1710.06		688.214		743.567
		551.554		473.814		1547.84
		630.986		691.375		1828.21
		1856.74		720.751		923.756
		1490.01		671.594		694.797
[truncated: 2,394 more rows]

[truncated: 14 more sheets: Figure SI 2, Figure SI 3a, Figure SI 3b, Figure SI 4, Figure SI 5, Figure SI 6, Figure SI 7d, Figure SI 8, Figure SI 9, Figure SI 14, Figure SI 15, Figure SI 17, Figure SI 18, Figure SI 19]
